# Supplementary material for: Myths in psychology: psychological misconceptions among Spanish psychology students
Source: PeerJ. 2022 Aug 11;10:e13811. doi: 10.7717/peerj.13811 (PMC9375966; doi:10.7717/peerj.13811)
Supplement: Supplemental Information 1 [file peerj-10-13811-s001.csv]

Timestamp	Do you accept to participate in this study?	Age	Gender	Are you currently studying psychology?	If "no", indicate if you are studying any other university degree different to Psychology degree and which one.	In which university are you coursing your degree? Please answer the full name, not just the acronyms.	What course are you in? If you have subjects in several courses, indicate the highest one.	Do you have any completed university degree? If yes, indicate which one and in which university you completed it	Do you frequently consult sources of scientific dissemination	If you answered “yes”, please, indicate which ones.	1. Most people use only about 10% of their brain power.	2. Almost all color-blind people can see at least some colors.	3. Some people are exclusively left-brained while others are right-brained.	4. Extrasensory perception is NOT a real phenomenon.	5. Subliminal messages can’t persuade people to perform some behaviors.	6. Humans have an invisible body energy that can cause psychological problems when blocked.	7. People become increasingly satisfied with their lives in old age.	8. Most adopted children are psychologically healthy.	9. Married couples enjoy more marital satisfaction after they have children.	10. Infants establish attachment bonds only to their mothers.	11. Playing classic music to infants DON’T boosts their intelligence.	12. When dying, people DON’T pass through a universal series of psychological stages.	13. Individuals commonly DON’T repress the memories of traumatic experiences.	14. People with amnesia can still recall some details of their earlier lives.	15. The memory of everything we've experienced is stored permanently in our brains, even if we can't access all of it.	16. With effort, we can remember events back to the time of our birth.	17. Some people have true photographic memories.	18. Human memory works like a tape recorder, and accurate records events we’ve experienced.	19. Rote memorization is NOT the best way to retain information.	20. IQ scores are relatively unstable during childhood.	21. There is a modest correlation between brain size and IQ in humans.	22. As a general rule, students typically recall only 10% of what they read.	23. Irregularly provided feedback best promotes long-term learning.	24. Negative reinforcement is a type of punishment.	25. Students learn best when teaching styles are matched to their learning styles.	26. Direct instruction is superior to discovery learning.	27. Hearing material while we are asleep (sleep learning) can be an effective aid to learning.	28. Hypnotized people are aware of their surroundings and can recall the details of conversations overheard during hypnosis.	29. It is impossible to lie under hypnosis.	30. Virtually all people dream.	31. Our brains rest during sleep.	32. Researchers have demonstrated that dreams possess symbolic meaning.	33. Awakening a sleepwalker is NOT dangerous.	34. The polygraph (lie detector) test is NOT an accurate means of detecting dishonesty.	35. Ulcers are caused primarily by stress.	36. Women are NO better than men at accurately guessing the feelings of others.	37. Unfamiliarity breeds contempt: We dislike things we have less exposure to.	38. Positive thinking is better than negative thinking for all people.	39. Voice stress analyzers can help to detect lying.
26/02/2019 12:07:08	Yes, I accept to participate in this study	21	Female	No		UNED	2	No	No		1	5	1	1	1	1	3	3	3	1	1	1	1	5	1	1	2	1	2	1	2	1	3	1	5	1	3	5	1	5	5	1	1	5	2	1	5	3	1
8/03/2019 18:53:34	Yes, I accept to participate in this study	67	Female	No		UNED	4	No	No		4	5	3	3	3	4	3	3	3	4	3	3	3	3	4	4	4	4	3	2	2	3	4	4	5	2	4	2	3	5	5	5	3	3	4	4	3	5	3
5/03/2019 23:11:21	Yes, I accept to participate in this study	53	Female	No	Psicología	UNED	4	Si	No		5	5	1	3	1	1	5	2	1	1	4	1	1	5	5	5	5	1	1	5	5	4	3	1	5	5	1	5	1	5	1	1	1	5	5	5	5	3	4
17/12/2018 13:17:08	Yes, I accept to participate in this study	19	Male	Yes		UAM	2	No	No		1	4	1	1	2	1	3	3	2	1	4	2	1	4	3	1	4	1	4	3	2	2	5	1	5	4	3	4	2	5	5	4	1	5	3	4	4	2	3
17/12/2018 14:14:48	Yes, I accept to participate in this study	19	Male	Yes		UAM	2	No	No		1	2	2	5	2	3	4	5	4	1	4	3	2	4	5	2	2	1	5	4	4	2	4	1	3	1	4	2	4	4	1	1	5	5	3	4	5	2	2
17/12/2018 14:18:17	Yes, I accept to participate in this study	19	Male	Yes		UAM	2	No	Sí	Artículos en bases de datos proporcionadas por la universidad	1	4	1	3	2	3	3	4	4	1	5	2	2	4	4	1	4	1	3	3	4	3	2	1	4	3	1	2	3	5	4	1	5	5	1	4	4	2	2
17/12/2018 14:23:11	Yes, I accept to participate in this study	23	Male	Yes		UAM	2	No	No		1	5	1	3	3	3	2	4	3	1	1	1	2	5	2	1	4	1	4	4	2	3	4	1	4	3	1	4	2	4	1	2	2	5	2	2	4	3	3
17/12/2018 14:47:32	Yes, I accept to participate in this study	19	Male	Yes		UAM	2	No	No		1	5	1	1	1	2	1	2	2	1	5	4	1	4	1	1	5	4	4	5	3	1	5	1	4	3	1	4	1	5	1	2	5	5	4	5	4	3	1
17/12/2018 15:17:51	Yes, I accept to participate in this study	18	Male	Yes		UAM	1	No	No		1	4	1	3	4	2	2	2	2	2	5	1	2	5	1	2	5	1	3	1	3	2	1	5	5	4	1	1	5	5	2	3	1	4	4	3	2	4	4
17/12/2018 16:13:21	Yes, I accept to participate in this study	20	Male	Yes		UAM	3	No	Sí	manuales y otras obras menos académicas de autores	1	5	1	2	2	1	3	4	3	1	5	2	4	5	1	1	5	1	5	1	3	3	3	1	3	4	1	4	1	5	4	2	2	5	2	2	4	2	3
14/02/2019 10:48:22	Yes, I accept to participate in this study	19	Male	Yes		UAM	1	No	No		1	3	1	5	2	1	3	3	2	1	5	3	2	2	4	1	5	1	2	1	1	1	2	1	5	4	1	2	1	5	1	1	5	5	2	5	4	4	2
14/02/2019 10:49:51	Yes, I accept to participate in this study	21	Male	Yes		UAM	2	No	No		2	5	1	2	1	3	3	4	3	1	5	1	2	5	2	2	4	1	4	3	2	2	1	5	4	4	3	2	4	2	2	5	1	5	4	5	3	4	3
14/02/2019 11:18:01	Yes, I accept to participate in this study	18	Male	Yes		UAM	1	No	No		1	4	1	4	3	2	2	3	3	1	5	2	2	2	4	2	4	5	5	4	2	1	5	2	5	2	1	1	2	5	2	5	4	5	3	4	4	5	3
14/02/2019 11:18:46	Yes, I accept to participate in this study	23	Male	Yes		UAM	2	No	No		1	5	1	5	4	1	3	3	2	1	5	1	4	3	4	1	2	1	5	2	4	1	3	1	4	2	1	2	1	5	1	1	2	5	1	4	2	1	2
14/02/2019 12:16:40	Yes, I accept to participate in this study	19	Male	Yes		UAM	2	No	No		1	4	1	5	2	1	3	4	2	1	5	3	2	5	2	1	3	1	5	3	3	2	2	1	3	3	3	3	2	4	5	1	4	5	3	4	3	2	2
14/02/2019 16:15:38	Yes, I accept to participate in this study	19	Male	Yes		UAM	2	No	No		2	5	1	1	4	2	4	2	2	1	2	3	1	4	2	2	4	2	4	5	4	3	2	1	3	2	3	2	2	3	2	2	1	5	3	1	2	2	3
14/02/2019 17:49:55	Yes, I accept to participate in this study	18	Male	Yes		UAM	1	No	No		1	5	1	5	2	1	5	4	2	1	5	3	5	4	1	1	2	1	5	1	2	2	5	1	3	3	1	5	2	4	2	1	2	5	2	5	5	2	4
18/02/2019 12:24:03	Yes, I accept to participate in this study	19	Male	Yes		UAM	1	No	No		1	3	1	5	1	1	4	3	1	1	5	3	1	5	2	2	4	1	5	3	4	4	4	1	5	3	1	5	5	3	1	1	2	5	3	1	4	3	1
18/02/2019 13:50:52	Yes, I accept to participate in this study	18	Male	Yes		UAM	1	No	No		1	4	1	5	3	2	2	2	4	1	5	1	2	5	2	3	5	1	4	4	2	4	1	2	5	2	3	3	4	5	1	1	1	5	3	1	2	1	4
18/02/2019 16:24:23	Yes, I accept to participate in this study	19	Male	Yes		UAM	1	No	Sí	TEKCRISPY.COM VITONIKA.COM	1	4	1	5	2	1	3	3	3	2	5	1	1	4	2	1	1	2	4	1	1	1	4	1	3	3	1	3	3	5	3	1	1	5	4	5	3	4	3
18/02/2019 16:25:01	Yes, I accept to participate in this study	19	Male	Yes		UAM	1	No	Sí	YouTube, google, libros...	1	4	1	5	1	1	4	5	3	1	4	2	1	5	4	2	5	2	4	5	1	2	3	1	2	1	1	5	1	5	2	1	4	4	1	4	4	3	2
18/02/2019 16:50:23	Yes, I accept to participate in this study	19	Male	Yes		UAM	1	No	No		1	4	1	2	2	2	3	2	3	1	5	3	1	5	2	2	5	1	2	3	4	1	2	4	5	1	2	4	2	4	4	2	5	5	2	3	3	4	4
18/02/2019 17:16:39	Yes, I accept to participate in this study	19	Male	Yes		UAM	1	No	No		1	4	1	5	1	1	2	3	3	1	5	3	1	4	4	1	4	4	3	3	5	2	2	4	4	4	2	3	3	5	2	2	3	5	4	4	3	4	1
18/02/2019 17:21:33	Yes, I accept to participate in this study	18	Male	Yes		UAM	1	No	No		1	5	1	5	2	1	3	3	4	1	5	3	4	4	1	2	5	2	5	4	4	3	3	4	5	2	1	3	3	5	1	1	1	5	2	5	3	5	4
18/02/2019 17:53:15	Yes, I accept to participate in this study	20	Male	Yes		UAM	1	No	No		1	4	1	5	4	1	3	4	2	1	5	2	2	4	1	1	1	1	5	4	4	3	2	1	4	4	1	3	2	5	4	1	3	5	2	5	2	1	1
18/02/2019 17:54:05	Yes, I accept to participate in this study	20	Male	Yes		UAM	1	No	Sí	Canales de YouTube de divulgación (Psicovlog, CdeCiencia, El Robot de Platón), Libros (Dawkins,Skinner), Wikipedia, Psicologiaymente.com	1	4	1	5	2	1	3	3	3	1	5	1	3	4	1	1	1	1	5	3	4	4	3	1	5	2	1	2	1	5	1	1	3	5	1	5	2	3	1
14/02/2019 17:48:29	Yes, I accept to participate in this study	21	Male	Yes		UAM	4	No	No		1	3	1	3	1	1	1	1	1	1	3	1	1	3	5	4	5	3	4	1	1	1	1	1	3	3	3	4	1	3	1	1	2	5	3	3	4	3	1
14/02/2019 17:51:33	Yes, I accept to participate in this study	23	Male	Yes		UAM	4	No	Sí	Artículos	2	1	1	3	4	3	2	2	1	2	2	2	1	4	1	2	4	1	4	3	4	2	2	5	5	3	5	1	3	1	4	2	3	5	3	1	4	4	2
14/02/2019 18:12:11	Yes, I accept to participate in this study	21	Male	Yes		UAM	4	No	No		1	5	1	3	1	1	4	3	3	1	2	5	2	4	1	1	1	1	5	3	3	2	1	1	4	3	1	1	1	3	3	3	3	5	4	2	5	3	5
25/02/2019 18:12:36	Yes, I accept to participate in this study	20	Male	Yes		UAM	3	No	Sí	Neuropsychology paper	1	4	1	5	4	1	3	2	3	1	5	2	1	4	2	2	4	2	5	2	2	1	4	1	4	1	3	1	1	5	2	1	2	5	4	3	2	2	3
11/03/2019 16:29:52	Yes, I accept to participate in this study	21	Male	Yes		UAM	3	No	Sí	Google Académico	1	2	1	1	1	3	3	3	2	1	5	2	1	5	5	1	5	1	5	1	2	1	4	1	5	1	1	4	1	5	1	1	1	5	5	1	1	1	1
11/03/2019 16:34:41	Yes, I accept to participate in this study	18	Male	Yes		UAM	1	No	No		1	1	1	5	5	1	3	4	3	1	5	3	5	4	1	1	4	1	4	2	4	3	2	4	4	2	1	5	1	5	2	1	3	5	4	1	4	2	3
11/03/2019 17:39:39	Yes, I accept to participate in this study	21	Male	Yes		UAM	4	No	No		1	4	1	5	1	2	3	2	1	1	4	1	1	5	1	2	4	1	5	4	1	4	2	5	4	3	1	2	4	5	2	2	2	5	4	5	3	3	4
11/03/2019 19:41:16	Yes, I accept to participate in this study	21	Male	Yes		UAM	4	No	No		1	1	1	1	1	1	3	4	3	1	1	4	4	5	1	1	5	1	5	1	3	3	2	1	4	3	1	4	4	5	1	1	4	5	4	4	3	1	1
12/03/2019 0:52:15	Yes, I accept to participate in this study	19	Male	Yes		UAM	2	No	No		1	5	1	4	4	1	4	3	3	1	5	3	2	5	3	2	4	1	3	4	1	2	1	1	4	3	3	3	2	5	2	2	3	5	3	5	5	1	2
12/03/2019 11:11:21	Yes, I accept to participate in this study	22	Male	Yes		UAM	4	No	Sí	Youtube (CdeCiencia, Derivando y canales parecidos)	1	5	1	5	5	1	1	5	2	1	5	1	4	3	1	1	4	1	5	5	5	3	1	1	2	1	1	2	1	5	1	1	5	5	1	2	3	4	1
14/03/2019 10:26:01	Yes, I accept to participate in this study	19	Male	Yes		UAM	1	No	No		1	4	1	5	5	1	3	3	3	1	4	3	3	3	2	1	4	1	2	3	3	2	2	1	4	1	2	1	3	4	3	1	3	5	3	4	4	3	3
18/03/2019 18:07:25	Yes, I accept to participate in this study	22	Male	Yes		UAM	3	No	No		1	4	2	5	1	1	3	2	1	1	5	4	4	5	1	1	5	1	5	4	1	3	1	5	5	5	1	1	1	4	4	1	3	5	4	2	2	1	1
18/03/2019 18:56:19	Yes, I accept to participate in this study	20	Male	Yes		UAM	3	No	No		1	5	1	5	5	1	4	3	3	1	5	5	5	5	1	1	1	1	4	3	5	3	5	1	4	1	1	3	2	5	2	1	2	4	3	3	3	1	2
19/03/2019 13:45:34	Yes, I accept to participate in this study	25	Male	Yes		UAM	3	No	No		1	5	1	2	2	1	3	3	1	1	4	3	2	4	1	3	4	1	5	4	2	3	4	1	4	3	1	3	3	5	5	1	4	5	3	3	1	1	1
19/03/2019 22:47:50	Yes, I accept to participate in this study	20	Male	Yes		UAM	3	No	Sí	Libros acerca de psicología publicados semanalmente en unas entregas de El País. También a raíz de bibliografías recomendadas por profesores que no son obligatorias	1	5	1	5	2	1	4	4	2	5	5	5	1	5	2	1	4	1	4	5	5	1	1	1	5	1	1	2	1	5	5	1	2	4	3	2	5	1	1
20/03/2019 13:41:22	Yes, I accept to participate in this study	25	Male	Yes		UAM	3	Sí	Sí	Pubmed y psycinfo	1	5	1	4	2	1	4	5	3	1	5	1	2	5	4	2	4	3	4	3	1	2	2	1	5	1	1	4	1	5	1	2	4	4	1	4	4	4	2
20/03/2019 18:02:20	Yes, I accept to participate in this study	20	Male	Yes		UAM	3	No	No		1	4	1	5	2	1	2	2	2	1	5	1	2	5	1	1	1	1	5	5	3	3	1	5	4	2	2	3	1	5	4	1	5	5	1	4	1	4	4
21/03/2019 13:26:00	Yes, I accept to participate in this study	20	Male	Yes		UAM	3	No	No		1	4	1	1	1	3	3	3	2	1	4	3	1	5	2	1	4	1	4	3	3	1	1	1	4	4	2	1	3	5	2	1	2	5	3	3	5	1	4
22/03/2019 10:53:40	Yes, I accept to participate in this study	21	Male	Yes		UAM	4	No	No		1	5	2	5	4	1	3	3	2	1	5	3	4	3	2	1	3	1	4	5	1	3	3	1	4	2	1	4	1	3	4	2	4	5	3	4	3	3	3
25/02/2019 19:04:31	Yes, I accept to participate in this study	42	Male	Yes		UNED	1	No	No		5	5	1	1	1	5	3	2	5	1	1	3	4	4	4	3	5	3	5	3	5	5	3	5	5	5	3	4	3	5	5	3	1	4	3	3	4	5	4
25/02/2019 19:05:22	Yes, I accept to participate in this study	24	Male	Yes		UNED	1	No	Sí	Diferentes revistas de neurociencias	1	5	1	5	1	1	1	3	1	1	3	1	2	3	2	1	5	3	2	5	1	4	5	5	5	3	1	5	1	5	1	5	1	5	3	4	5	2	5
25/02/2019 19:12:42	Yes, I accept to participate in this study	39	Male	Yes		UNED	1	No	Sí	https://psicologiaymente.com/	4	4	4	3	2	3	3	1	1	1	2	3	1	3	5	4	5	5	4	3	2	3	2	2	4	4	4	3	3	4	4	2	5	5	1	3	2	2	3
25/02/2019 19:19:49	Yes, I accept to participate in this study	52	Male	Yes		UNED	1	No	Sí	MENTE Y CEREBRO, PSIQUIATRIA.COM, THELANCET.COM	1	5	1	1	4	3	5	4	1	1	2	1	1	5	5	1	5	4	3	3	4	4	1	5	5	3	3	5	2	5	2	5	4	4	3	1	3	5	4
25/02/2019 19:20:58	Yes, I accept to participate in this study	50	Male	Yes		UNED	1	Si	No		1	5	1	4	1	1	2	1	2	1	4	5	1	5	1	1	5	2	5	2	1	1	5	5	5	5	2	2	4	5	5	1	2	4	4	5	4	5	5
25/02/2019 19:23:04	Yes, I accept to participate in this study	36	Male	Yes		UNED	2	No	No		1	4	1	5	1	1	5	3	3	1	2	1	1	5	3	2	5	3	3	3	3	2	2	1	4	2	4	4	2	5	4	1	5	5	3	3	4	2	3
25/02/2019 19:25:53	Yes, I accept to participate in this study	30	Male	Yes		UNED	2	Si	No		1	5	1	5	1	1	3	1	1	1	3	1	1	5	1	2	3	1	2	4	1	2	2	1	4	1	3	2	2	3	5	1	1	5	4	2	4	5	4
25/02/2019 19:26:43	Yes, I accept to participate in this study	41	Male	Yes		UNED	1	No	Sí	Psicología y mente, artículos sobre neurociencia	4	2	1	1	1	5	1	4	4	5	1	5	1	4	5	1	5	1	4	5	5	5	4	4	5	1	4	1	5	5	1	4	1	1	5	1	5	5	5
25/02/2019 19:27:18	Yes, I accept to participate in this study	53	Male	Yes		UNED	2	No	No		1	1	1	5	5	1	1	3	2	5	2	5	1	5	5	1	2	1	5	5	1	3	4	1	5	5	1	5	1	5	5	1	5	1	3	1	5	5	5
25/02/2019 19:29:25	Yes, I accept to participate in this study	34	Male	Yes		UNED	1	No	No		5	5	3	2	1	3	2	4	3	2	4	2	1	5	5	2	4	1	5	5	3	4	2	4	5	4	4	4	2	5	3	5	3	5	4	5	5	2	4
25/02/2019 19:48:05	Yes, I accept to participate in this study	19	Male	Yes		UNED	1	No	No		3	5	2	2	1	3	4	3	3	4	2	1	1	4	4	3	4	2	3	4	4	3	3	4	4	2	3	2	2	4	3	2	2	3	4	1	4	4	4
25/02/2019 19:50:51	Yes, I accept to participate in this study	36	Male	Yes		UNED	1	No	No		4	5	1	4	1	2	4	3	2	1	4	2	1	5	4	1	1	1	5	3	2	4	2	4	4	5	4	4	3	1	5	4	5	1	2	1	5	3	2
25/02/2019 19:51:31	Yes, I accept to participate in this study	18	Male	Yes		UNED	1	No	No		4	4	3	2	1	2	3	2	2	1	2	1	2	4	4	3	5	2	4	3	3	4	2	2	4	2	2	3	3	4	2	4	3	2	3	2	4	2	4
25/02/2019 19:54:24	Yes, I accept to participate in this study	47	Male	Yes		UNED	2	Si	No		1	5	1	4	1	2	1	4	1	1	2	4	1	5	2	1	4	2	5	4	3	4	2	1	2	3	2	4	1	5	4	4	4	4	3	5	2	4	3
25/02/2019 20:04:55	Yes, I accept to participate in this study	59	Male	Yes		UNED	2	Si	Sí	Bibliografia	2	4	4	5	1	1	2	2	4	1	4	1	1	2	1	1	4	4	5	4	1	2	5	2	4	2	2	5	2	5	5	4	4	2	4	2	2	5	2
25/02/2019 20:19:46	Yes, I accept to participate in this study	43	Male	Yes		UNED	2	Si	No		4	1	1	1	4	1	3	3	2	3	3	2	2	4	2	2	4	2	4	4	2	3	2	1	4	3	4	3	3	5	5	2	4	3	3	3	3	4	2
25/02/2019 20:30:33	Yes, I accept to participate in this study	36	Male	Yes		UNED	2	No	Sí	Web Psicología y mente, Youtube, Revista National Geographic	1	4	1	3	1	2	4	3	2	1	2	1	1	4	5	4	5	1	5	3	3	5	4	1	2	1	3	3	3	5	1	1	1	5	4	2	5	2	4
25/02/2019 20:35:10	Yes, I accept to participate in this study	63	Male	Yes		UNED	1	Si	No		2	5	1	4	1	4	4	1	2	1	1	3	1	1	4	1	5	4	5	4	2	2	1	5	5	1	4	1	4	5	4	1	2	5	5	2	2	5	5
25/02/2019 20:42:41	Yes, I accept to participate in this study	38	Male	Yes		UNED	1	No	No		5	4	3	3	1	5	4	2	5	1	2	3	1	5	5	1	5	2	2	4	3	3	2	2	5	1	2	3	3	5	5	2	2	4	3	3	2	4	4
25/02/2019 20:51:58	Yes, I accept to participate in this study	50	Male	Yes		UNED	1	Si	Sí	DOCUMENTALES CIENTIFICOS, ESPECIFICOS DE PSICOLOGÍA Y CIENCIA EN GENERAL. TAMBIÉN BLOGS ESPECIALIZADOS EN PSICOLOGÍA	2	5	1	3	1	1	2	4	2	2	2	1	2	4	3	2	4	1	5	3	1	3	3	2	4	2	3	3	3	5	1	3	2	5	1	2	4	2	3
25/02/2019 20:59:51	Yes, I accept to participate in this study	46	Male	Yes		UNED	1	No	No		3	5	1	5	2	1	1	1	1	1	5	5	1	5	5	5	5	5	1	5	1	1	1	1	5	5	1	5	1	5	5	1	5	5	3	1	1	5	1
25/02/2019 21:00:15	Yes, I accept to participate in this study	36	Male	Yes		UNED	1	No	Sí	Internet, libros	1	5	3	3	1	3	3	3	1	1	4	3	1	4	5	2	5	2	3	3	1	3	3	1	5	1	3	3	4	1	3	1	1	5	3	3	3	3	5
25/02/2019 21:01:52	Yes, I accept to participate in this study	33	Male	Yes		UNED	1	No	No		2	5	1	3	1	4	1	3	3	1	5	1	1	5	4	1	4	2	4	4	3	1	4	2	5	1	1	1	2	3	2	2	1	5	3	2	2	5	4
25/02/2019 21:16:19	Yes, I accept to participate in this study	46	Male	Yes		UNED	1	No	No		1	5	1	3	1	3	3	5	1	1	5	1	1	1	4	1	5	1	5	5	5	4	5	1	5	1	1	3	1	5	5	2	1	5	3	3	5	5	5
25/02/2019 21:23:39	Yes, I accept to participate in this study	23	Male	Yes		UNED	2	No	Sí	The Lancet, y otras revistas científicas	1	3	2	3	1	4	4	2	3	1	2	2	1	5	2	3	4	3	3	2	3	2	2	4	4	3	3	4	2	4	2	2	2	4	4	1	4	4	3
25/02/2019 22:01:21	Yes, I accept to participate in this study	32	Male	Yes		UNED	1	No	Sí	Soy suscriptor de la revista Quo, por ejemplo	2	2	2	3	1	3	2	3	2	1	4	2	2	3	3	2	4	2	3	4	3	2	3	4	4	3	3	2	4	4	2	4	2	2	3	2	2	4	3
25/02/2019 22:15:35	Yes, I accept to participate in this study	49	Male	Yes		UNED	2	No	No		3	5	2	5	1	1	3	3	5	1	1	1	1	5	5	4	5	4	3	3	3	2	3	4	5	4	4	5	1	5	1	3	1	5	3	3	4	5	5
25/02/2019 22:21:16	Yes, I accept to participate in this study	36	Male	Yes		UNED	2	Si	No		2	3	1	2	2	2	1	2	3	1	4	2	2	4	3	2	5	3	2	3	2	2	3	3	4	4	2	3	3	5	4	1	3	2	2	4	1	4	4
25/02/2019 22:35:10	Yes, I accept to participate in this study	68	Male	Yes		UNED	1	Sí	No		4	5	5	4	2	1	4	4	4	2	4	1	2	4	5	3	4	4	4	4	3	4	5	5	4	3	2	1	3	5	5	4	4	4	2	2	4	4	2
25/02/2019 23:05:45	Yes, I accept to participate in this study	39	Male	Yes		UNED	1	Si	No		1	4	2	4	2	1	3	2	3	1	4	1	2	4	2	1	4	1	2	4	1	2	2	5	4	3	2	2	2	5	4	2	5	4	3	2	2	4	4
25/02/2019 23:11:18	Yes, I accept to participate in this study	43	Male	Yes		UNED	1	No	No		4	4	1	2	2	3	3	2	2	2	4	2	1	3	4	2	4	4	4	2	2	4	3	2	4	2	3	4	3	2	2	4	2	2	3	4	4	2	4
26/02/2019 0:06:13	Yes, I accept to participate in this study	52	Male	Yes		UNED	2	Si	No		1	2	1	2	2	4	2	2	2	1	3	2	1	5	1	1	1	1	5	5	1	3	2	5	5	4	1	1	4	5	1	2	4	5	4	2	3	4	4
26/02/2019 9:26:07	Yes, I accept to participate in this study	27	Male	Yes		UNED	2	Si	No		3	5	1	2	1	2	3	2	2	1	2	1	1	1	2	3	5	2	3	4	2	3	4	1	5	1	4	3	3	4	5	5	3	4	3	2	4	4	3
26/02/2019 9:50:35	Yes, I accept to participate in this study	24	Male	Yes		UNED	1	No	No		4	4	1	3	1	1	2	3	3	2	3	1	4	3	4	3	5	3	3	3	4	3	3	5	3	3	4	3	3	4	3	2	3	3	2	3	5	3	3
26/02/2019 10:41:51	Yes, I accept to participate in this study	22	Male	Yes		UNED	1	No	No		1	5	1	5	1	1	1	1	1	1	2	1	1	5	3	1	4	1	2	3	3	3	1	5	5	2	3	3	1	5	5	2	3	5	1	4	3	3	4
26/02/2019 11:38:29	Yes, I accept to participate in this study	22	Male	Yes		UNED	1	No	No		3	5	1	1	1	4	4	2	3	2	5	1	1	5	4	1	2	1	1	4	4	4	1	5	5	2	2	4	1	5	5	3	2	5	3	1	1	3	5
26/02/2019 11:42:39	Yes, I accept to participate in this study	41	Male	Yes		UNED	1	Si	No		5	3	4	1	1	5	5	1	3	1	5	1	1	5	5	5	5	5	5	5	3	1	3	5	5	5	1	1	3	5	5	1	1	5	5	3	5	5	5
26/02/2019 11:43:04	Yes, I accept to participate in this study	20	Male	Yes		UNED	1	No	Sí	QuantumFracture, DateUnVoltio, Derivando, IFT	4	3	2	2	1	1	3	3	2	3	1	4	2	4	5	3	4	4	4	3	1	2	3	4	4	5	3	1	4	5	3	3	5	5	3	2	3	4	4
26/02/2019 12:04:40	Yes, I accept to participate in this study	21	Male	Yes		UNED	1	No	No		1	2	2	3	2	1	3	4	2	1	4	2	2	3	1	2	5	2	5	3	2	3	3	3	4	3	2	2	2	4	4	4	3	2	4	3	4	4	3
26/02/2019 12:08:49	Yes, I accept to participate in this study	32	Male	Yes		UNED	1	No	Sí	Desde foros hasta vídeos YouTube pasando por páginas de psicología	2	4	3	5	1	1	2	1	1	1	3	2	2	3	4	2	5	4	2	3	1	2	3	1	5	2	3	3	3	5	1	5	3	5	3	3	4	3	4
26/02/2019 12:47:52	Yes, I accept to participate in this study	58	Male	Yes		UNED	1	Si	Sí	Noticias científicas en diarios	1	5	1	5	1	1	3	3	3	3	3	3	1	5	5	1	5	1	3	4	1	3	1	1	3	3	1	3	3	5	5	1	1	5	1	1	1	5	1
26/02/2019 13:04:52	Yes, I accept to participate in this study	21	Male	Yes		UNED	1	No	No		3	4	2	4	1	4	3	3	3	2	2	2	1	5	4	1	4	2	4	5	4	2	3	1	4	2	2	4	4	4	2	3	1	2	4	3	5	3	3
26/02/2019 13:37:12	Yes, I accept to participate in this study	30	Male	Yes		UNED	1	Si	Sí	Cuestiones de Fisioterapia, Medline, Elsevier...	3	4	3	2	2	2	3	2	3	2	3	1	2	4	5	3	4	4	4	3	3	4	3	2	4	4	2	2	2	4	3	3	2	3	3	4	3	2	2
26/02/2019 13:43:41	Yes, I accept to participate in this study	24	Male	Yes		UNED	1	No	Sí	Naukas, Youtube, Reddit	1	4	2	4	2	1	1	2	2	3	5	3	2	4	5	1	3	2	5	3	2	2	3	4	4	2	3	3	2	4	1	5	2	4	4	4	4	3	4
26/02/2019 13:48:08	Yes, I accept to participate in this study	70	Male	Yes		UNED	1	Si	No		4	2	3	4	2	3	4	3	4	2	2	3	3	3	4	4	4	4	4	4	4	2	3	3	4	4	3	4	4	5	2	4	5	2	4	2	4	5	4
26/02/2019 14:28:18	Yes, I accept to participate in this study	67	Male	Yes		UNED	1	Si	No		2	5	3	3	5	3	3	3	3	1	3	3	3	3	5	5	5	5	1	3	3	2	5	5	5	5	3	3	3	5	3	3	3	3	3	5	4	5	3
26/02/2019 15:07:21	Yes, I accept to participate in this study	50	Male	Yes		UNED	1	No	Sí	pubmed	1	1	1	5	1	1	5	5	5	5	5	1	1	5	5	1	5	1	1	1	1	5	1	5	5	1	5	3	1	5	5	1	5	5	1	1	1	5	1
26/02/2019 15:53:49	Yes, I accept to participate in this study	44	Male	Yes		UNED	1	No	No		4	5	1	1	5	3	5	3	3	1	3	1	1	4	4	3	3	4	3	3	3	3	3	4	5	2	4	3	3	5	5	5	3	3	3	2	3	4	4
26/02/2019 16:07:34	Yes, I accept to participate in this study	54	Male	Yes		UNED	1	No	Sí	Blogs de alimentación, (Julio Basulto, Juan Revenga, ciencia, Scencia, Tomates con genes.	2	4	1	3	1	1	2	3	4	4	4	3	2	3	4	2	4	2	4	4	4	4	2	4	4	2	2	2	4	4	2	3	3	4	2	2	4	4	4
26/02/2019 16:18:29	Yes, I accept to participate in this study	40	Male	Yes		UNED	2	No	No		1	5	1	5	1	1	5	4	2	1	3	1	1	4	2	1	2	2	5	4	4	3	4	5	4	1	1	3	2	5	2	3	3	4	2	2	5	2	4
26/02/2019 17:14:37	Yes, I accept to participate in this study	40	Male	Yes		UNED	2	No	Sí	Libros varios y de varias áreas revistas Mente y Cerebro, Investigación y Ciencia, Internet	1	3	2	5	4	1	2	3	2	1	4	2	2	3	2	1	4	2	3	3	4	2	2	2	4	2	4	3	2	3	2	2	3	4	2	3	4	1	2
26/02/2019 17:19:39	Yes, I accept to participate in this study	38	Male	Yes		UNED	1	Si	No		4	4	3	2	2	4	4	3	4	2	4	2	1	4	5	5	5	5	4	2	4	4	1	5	5	4	5	5	4	4	5	5	1	4	4	4	4	5	5
26/02/2019 19:37:41	Yes, I accept to participate in this study	37	Male	Yes		UNED	1	No	No		2	4	1	5	2	1	3	3	3	1	3	2	2	3	1	2	4	1	4	3	1	2	2	1	5	3	3	3	3	5	1	1	5	5	5	3	3	5	3
26/02/2019 20:06:33	Yes, I accept to participate in this study	33	Male	Yes		UNED	4	Si	Sí	Revistas científicas on line	4	5	4	1	1	2	3	5	3	1	3	1	1	5	4	1	5	3	5	3	3	3	4	5	5	1	3	3	3	5	5	5	5	3	2	5	5	3	3
26/02/2019 20:59:25	Yes, I accept to participate in this study	53	Male	Yes		UNED	2	Si	Sí	Pubmed, Researchgate	2	5	1	3	4	2	2	2	3	1	3	2	1	4	4	1	5	2	5	3	4	4	2	2	4	3	2	2	3	5	4	1	2	3	3	2	2	2	4
26/02/2019 21:55:27	Yes, I accept to participate in this study	59	Male	Yes		UNED	2	No	No		3	2	1	4	1	4	3	3	5	1	2	2	1	5	5	2	5	5	4	1	4	2	3	5	4	3	5	5	3	5	5	2	1	5	4	2	4	5	5
26/02/2019 22:04:38	Yes, I accept to participate in this study	64	Male	Yes		UNED	2	Si	Sí	Sanitarias	3	4	2	1	1	2	2	3	4	2	3	2	1	2	4	1	5	2	4	2	2	2	1	5	5	1	2	3	2	5	2	4	2	2	3	2	2	4	2
27/02/2019 0:08:47	Yes, I accept to participate in this study	18	Male	Yes		UNED	1	No	Sí	Vídeos divulgativos de Vsauce, Madeupofstardust o similares.	1	5	1	3	1	2	3	2	1	1	4	3	1	5	2	2	4	2	4	5	4	3	3	5	3	1	2	3	3	5	2	2	3	5	3	3	4	2	4
27/02/2019 2:12:06	Yes, I accept to participate in this study	63	Male	Yes		UNED	2	Si	Sí	Cuadernos de Trabajo Social (Alternativas).Cuadernos de Terapia Familiar. Mosaico. Aldaba.Trabajo Social Hoy.Padres y Maestros.Psiquiatria.com. Psicologia.com	3	4	2	4	4	2	3	3	3	2	3	2	4	4	4	2	4	3	3	3	2	3	4	2	4	4	3	3	3	4	4	4	4	3	4	4	3	4	2
27/02/2019 7:53:33	Yes, I accept to participate in this study	44	Male	Yes		UNED	1	No	No		2	5	1	2	2	1	2	1	2	1	4	2	2	4	2	1	2	2	1	2	2	4	4	4	4	2	2	4	2	4	2	4	4	4	4	2	4	4	2
27/02/2019 11:05:33	Yes, I accept to participate in this study	53	Male	Yes		UNED	1	No	No		4	4	3	4	1	4	4	3	4	4	2	1	2	5	5	2	5	4	2	2	4	4	1	2	5	5	5	4	4	5	5	4	2	2	4	4	4	5	5
27/02/2019 11:53:08	Yes, I accept to participate in this study	43	Male	Yes		UNED	2	No	No		5	3	1	5	4	1	1	3	3	4	3	1	1	3	5	1	3	1	5	5	5	3	2	5	4	3	2	1	1	5	5	1	3	5	3	5	4	5	3
27/02/2019 13:44:50	Yes, I accept to participate in this study	57	Male	Yes		UNED	1	No	No		3	4	1	5	1	1	3	3	3	1	1	1	1	5	5	1	5	1	5	3	2	1	1	5	5	5	2	1	5	5	1	1	5	5	1	1	1	5	1
27/02/2019 14:09:51	Yes, I accept to participate in this study	36	Male	Yes		UNED	1	Si	Sí	PUBMED MEDLINE , SCIELO....	5	5	5	1	1	3	3	3	3	1	1	1	1	4	5	3	5	5	1	4	2	4	5	5	5	3	5	5	3	4	5	4	2	3	3	1	4	4	3
27/02/2019 19:01:48	Yes, I accept to participate in this study	48	Male	Yes		UNED	1	No	No		1	5	1	5	1	1	1	1	1	1	1	1	1	3	5	3	5	5	5	5	3	1	5	5	5	1	3	3	3	5	5	5	1	1	3	5	1	4	4
27/02/2019 19:17:13	Yes, I accept to participate in this study	46	Male	Yes		UNED	1	No	No		5	5	1	1	1	3	3	3	3	1	3	3	1	1	3	3	5	1	3	3	5	5	3	3	5	1	3	5	3	5	5	3	1	3	5	1	3	5	5
27/02/2019 19:43:34	Yes, I accept to participate in this study	43	Male	Yes		UNED	1	No	No		4	5	1	5	1	1	3	3	4	4	2	3	5	4	1	1	4	1	5	3	1	3	4	1	4	5	1	3	3	4	5	1	3	5	1	2	4	5	1
27/02/2019 20:06:53	Yes, I accept to participate in this study	43	Male	Yes		UNED	1	No	No		4	5	1	5	1	1	3	3	4	4	2	3	5	4	1	1	4	1	5	3	1	3	4	1	4	5	1	3	3	4	5	1	3	5	1	2	4	5	1
27/02/2019 20:09:00	Yes, I accept to participate in this study	40	Male	Yes		UNED	1	No	No		5	3	3	3	1	3	2	3	3	2	3	4	2	4	5	4	5	4	2	4	3	4	3	2	5	4	3	4	2	1	1	4	4	4	2	5	4	2	4
27/02/2019 21:42:12	Yes, I accept to participate in this study	48	Male	Yes		UNED	1	Si	No		4	5	4	4	2	4	3	4	3	2	4	2	2	4	4	2	5	2	4	4	2	2	4	4	4	2	4	4	2	5	2	2	2	2	4	3	4	5	4
28/02/2019 9:49:19	Yes, I accept to participate in this study	26	Male	Yes		UNED	1	No	Sí	Normalmente son a nivel de ciencias del deporte, psicologia, fisio...mediante plataforma de formación como formación powerexplosive o cursos de ICNS A nivel de RRSS: bazman_science donatealdeporteenpositivo ad.physio albertodeledesma.psico Entre otras.	4	5	2	3	1	2	3	3	3	2	4	3	1	4	4	2	3	2	4	4	3	3	4	4	4	3	4	3	3	4	2	3	3	4	3	3	4	3	3
28/02/2019 15:01:34	Yes, I accept to participate in this study	66	Male	Yes		UNED	1	No	No		4	4	4	4	3	2	2	2	2	2	4	2	2	4	4	2	4	2	4	2	4	2	4	4	4	4	4	2	4	4	4	4	2	2	2	2	4	4	4
28/02/2019 18:28:13	Yes, I accept to participate in this study	40	Male	Yes		UNED	1	No	No		5	5	5	5	1	1	3	1	1	3	1	1	1	1	1	1	3	5	3	3	5	5	3	5	3	1	5	3	3	5	1	3	1	3	5	3	1	5	5
1/03/2019 13:31:29	Yes, I accept to participate in this study	51	Male	Yes		UNED	1	Si	No		5	5	4	5	1	2	4	2	1	1	1	1	5	5	4	1	5	5	5	4	4	2	1	4	4	2	3	2	4	5	3	2	2	2	4	1	3	5	4
1/03/2019 14:36:19	Yes, I accept to participate in this study	38	Male	Yes		UNED	1	No	No		4	5	2	3	1	4	2	4	2	1	3	4	2	4	4	2	4	4	4	4	2	2	4	1	4	2	2	4	2	1	4	1	4	2	1	4	2	5	4
1/03/2019 17:49:57	Yes, I accept to participate in this study	32	Male	Yes		UNED	1	Si	No		4	5	1	3	1	2	2	3	2	1	3	2	2	4	3	2	5	3	4	3	4	3	4	4	5	3	4	2	3	5	4	3	1	5	3	2	4	4	4
2/03/2019 12:27:03	Yes, I accept to participate in this study	24	Male	Yes		UNED	1	Si	No		1	5	1	5	1	1	3	3	1	1	4	1	1	5	4	1	5	2	5	4	3	4	5	4	5	3	3	2	2	5	5	3	2	5	3	2	3	4	4
2/03/2019 18:52:11	Yes, I accept to participate in this study	48	Male	Yes		UNED	1	Si	No		2	4	2	4	2	3	3	3	3	2	3	3	2	4	3	2	4	3	4	3	2	3	2	4	4	2	3	4	2	5	5	1	2	2	2	2	4	4	2
3/03/2019 12:00:16	Yes, I accept to participate in this study	43	Male	Yes		UNED	1	No	No		3	5	2	1	1	2	1	4	4	1	3	1	5	4	4	1	3	4	4	4	3	3	2	5	5	4	4	3	3	5	5	2	2	3	1	2	1	5	4
4/03/2019 8:53:40	Yes, I accept to participate in this study	45	Male	Yes		UNED	1	Si	No		4	5	3	2	1	4	2	5	4	1	3	1	2	4	5	4	5	4	5	3	3	5	3	5	5	1	2	3	2	5	5	4	3	3	3	4	3	5	4
4/03/2019 19:44:59	Yes, I accept to participate in this study	38	Male	Yes		UNED	3	No	No		2	3	3	3	3	3	3	3	3	3	3	3	3	3	3	3	3	3	4	3	2	3	4	4	3	3	3	3	3	3	3	3	3	3	3	3	3	3	4
4/03/2019 20:36:05	Yes, I accept to participate in this study	38	Male	Yes		UNED	1	No	No		4	5	4	2	1	2	3	2	3	2	2	2	4	4	1	2	4	4	5	3	2	2	3	5	4	1	4	3	3	5	5	4	2	2	4	1	4	4	5
5/03/2019 11:44:23	Yes, I accept to participate in this study	40	Male	Yes		UNED	1	No	No		4	5	4	3	3	3	3	3	2	1	2	1	4	4	4	2	5	5	5	5	5	5	3	1	4	2	2	3	3	5	1	4	2	5	3	4	4	4	4
6/03/2019 20:56:15	Yes, I accept to participate in this study	41	Male	Yes		UNED	1	Si	No		3	5	3	3	1	2	2	2	2	1	4	1	1	4	4	3	5	4	5	4	2	3	4	5	5	2	2	3	3	5	5	5	3	2	5	3	3	3	3
6/03/2019 22:00:01	Yes, I accept to participate in this study	41	Male	Yes		UNED	1	Si	No		4	1	1	4	4	1	1	3	3	1	4	1	5	5	4	1	4	1	5	4	1	1	3	3	4	3	4	3	1	5	5	4	2	4	4	4	2	5	1
7/03/2019 3:48:53	Yes, I accept to participate in this study	45	Male	Yes		UNED	1	Si	No		4	4	4	1	2	1	1	2	3	1	4	3	2	4	3	3	5	2	4	3	4	4	4	1	4	1	2	3	2	4	2	4	2	2	4	2	4	3	4
7/03/2019 9:41:23	Yes, I accept to participate in this study	41	Male	Yes		UNED	1	No	No		1	5	2	4	1	1	2	4	3	1	2	2	1	5	4	4	5	1	5	5	2	3	4	1	4	2	2	3	3	5	2	2	4	4	1	4	4	5	3
7/03/2019 18:29:08	Yes, I accept to participate in this study	52	Male	Yes		UNED	1	No	No		3	5	1	5	1	1	2	2	1	1	2	2	1	4	2	2	4	2	2	3	2	1	2	4	4	2	2	2	3	4	2	2	4	4	2	4	2	4	1
8/03/2019 17:25:04	Yes, I accept to participate in this study	33	Male	Yes		UNED	2	No	No		1	5	1	4	1	1	5	3	3	1	5	3	5	5	5	1	5	3	4	3	1	2	5	5	5	1	3	1	3	5	5	1	1	5	3	5	1	5	3
9/03/2019 17:43:52	Yes, I accept to participate in this study	36	Male	Yes		UNED	1	Si	Sí	Cochrane, PEDro	4	4	3	3	2	3	4	3	4	2	2	2	4	2	4	2	4	4	4	3	4	3	2	4	4	2	4	2	4	4	4	4	3	2	4	4	3	4	4
4/03/2019 13:04:25	Yes, I accept to participate in this study	29	Male	Yes		UNED	3	Si	Sí	APA y CIE	1	5	1	2	1	1	2	4	3	1	3	1	1	3	2	1	5	3	1	2	1	3	5	5	5	2	1	2	5	5	2	1	4	5	3	2	3	1	3
4/03/2019 16:06:09	Yes, I accept to participate in this study	47	Male	Yes		UNED	4	No	No		1	4	1	5	2	1	3	2	3	1	3	3	1	5	1	1	3	1	5	1	1	1	1	1	1	2	1	3	1	5	3	1	1	5	5	3	4	5	5
4/03/2019 19:35:53	Yes, I accept to participate in this study	54	Male	Yes		UNED	4	No	No		4	4	2	3	1	3	3	3	3	1	2	1	1	5	1	2	3	3	5	3	3	3	1	4	5	2	5	4	3	1	5	3	2	3	5	3	4	5	4
4/03/2019 20:19:44	Yes, I accept to participate in this study	21	Male	Yes		UNED	3	No	Sí	psicomeds	1	4	2	4	2	1	3	4	3	4	4	2	2	3	3	1	4	1	5	2	2	3	1	1	4	1	2	1	1	4	4	1	1	5	3	2	3	5	4
8/03/2019 1:12:03	Yes, I accept to participate in this study	39	Male	Yes		UNED	4	Si	Sí	Psicología y Mente	2	5	1	5	1	1	1	3	2	1	5	1	1	5	1	1	5	1	5	5	2	1	1	5	5	2	2	3	2	5	5	1	4	5	4	2	4	2	2
12/03/2019 10:58:15	Yes, I accept to participate in this study	50	Male	Yes		UNED	1	No	Sí	Escritores div. científica J.A Vallejo N., Doctor.Mario Alonso P., Stephen Covey, (entre otros); rev. variadas div. en redes sociales, etc	4	5	2	3	1	2	4	4	3	2	2	2	2	4	2	2	2	2	4	4	3	2	4	2	4	1	3	2	3	4	2	4	3	2	3	2	4	1	4
12/03/2019 19:18:02	Yes, I accept to participate in this study	19	Male	Yes		UNED	1	No	No		1	5	2	5	1	1	2	4	2	2	2	3	4	4	4	1	2	1	5	4	1	3	3	4	4	3	1	5	5	5	5	2	4	5	3	4	5	1	1
12/03/2019 23:37:32	Yes, I accept to participate in this study	49	Male	Yes		UNED	1	Si	No		2	5	1	1	1	1	1	3	1	1	5	2	1	4	1	1	2	1	5	3	1	2	3	2	3	3	2	3	2	5	2	3	5	5	4	4	4	3	2
13/03/2019 11:37:21	Yes, I accept to participate in this study	25	Male	Yes		UNED	1	Si	No		4	5	3	3	1	4	4	2	3	2	2	1	1	4	5	2	5	2	5	3	4	1	2	5	5	4	4	2	2	5	5	4	4	5	3	4	5	4	4
18/03/2019 19:22:31	Yes, I accept to participate in this study	36	Male	Yes		UNED	1	No	No		3	5	2	4	5	3	2	1	1	1	3	1	1	3	5	4	4	4	3	3	1	3	1	4	5	5	1	5	3	5	5	3	3	5	4	5	4	4	4
18/03/2019 20:18:22	Yes, I accept to participate in this study	46	Male	Yes		UNED	4	No	No		1	5	2	3	2	1	2	4	2	1	1	1	2	5	5	1	5	1	5	5	3	4	5	3	5	1	3	2	3	3	5	3	3	5	3	5	4	3	4
13/03/2019 18:24:27	Yes, I accept to participate in this study	45	Male	Yes		UNED	1	Si	Sí	Revistas digitales, búsqueda por internet de los temas que me intersan,...	2	5	1	5	1	1	3	3	3	1	1	1	1	5	5	1	5	5	5	3	1	1	1	5	3	1	1	1	3	4	1	1	1	5	1	1	5	5	1
13/03/2019 19:31:13	Yes, I accept to participate in this study	28	Male	Yes		UNED	3	No	No		4	4	2	2	1	2	3	3	2	2	5	3	2	4	3	2	4	1	4	3	2	3	2	4	4	4	2	2	3	4	4	2	4	4	4	4	4	4	4
14/03/2019 17:20:57	Yes, I accept to participate in this study	42	Male	Yes		UNED	1	No	No		4	5	1	5	1	1	1	3	1	1	1	1	1	5	3	3	3	3	1	5	5	5	5	4	5	1	1	3	1	1	5	1	1	1	5	1	5	5	5
17/03/2019 18:14:01	Yes, I accept to participate in this study	27	Male	Yes		UNED	1	No	No		4	4	3	3	2	3	3	2	3	2	3	2	2	5	5	2	5	3	4	4	3	3	4	4	4	3	3	3	3	5	2	4	3	4	3	4	4	4	3
21/03/2019 10:04:57	Yes, I accept to participate in this study	32	Male	Yes		UNED	2	Si	No		4	4	1	3	1	2	3	2	3	1	5	5	2	4	4	2	2	1	4	4	1	3	3	4	4	4	1	3	3	5	2	1	3	4	3	4	2	3	2
25/03/2019 13:04:06	Yes, I accept to participate in this study	34	Male	Yes		UNED	2	No	No		1	5	1	2	1	2	1	1	1	1	4	1	2	5	1	1	5	1	4	5	3	2	3	5	5	2	5	5	2	5	1	1	3	4	4	3	2	2	4
27/03/2019 17:18:49	Yes, I accept to participate in this study	54	Male	Yes		UNED	1	No	No		5	2	3	1	1	3	1	2	2	2	1	1	2	1	1	2	3	1	5	2	1	1	2	1	1	1	1	2	3	5	1	5	4	3	1	1	4	4	4
28/03/2019 22:54:59	Yes, I accept to participate in this study	60	Male	Yes		UNED	4	Si	No		1	5	1	1	2	1	3	4	3	1	5	1	1	5	2	1	5	1	5	2	4	5	3	5	5	1	1	3	1	5	5	1	2	5	1	1	5	1	2
29/03/2019 8:51:42	Yes, I accept to participate in this study	50	Male	Yes		UNED	4	Si	Sí	Revistas de Psicología y Neurociencia y similares, en español, francés, inglés.	1	5	1	3	3	3	2	4	2	1	2	2	1	5	4	2	4	2	4	2	2	4	4	2	2	2	2	3	2	5	4	4	2	2	1	1	4	2	4
29/03/2019 14:03:09	Yes, I accept to participate in this study	41	Male	Yes		UNED	3	Si	Sí	Blogs, revistas de ciencia	1	5	1	5	5	1	5	1	3	1	5	2	1	4	4	1	5	2	5	2	5	1	3	5	5	1	1	5	1	5	5	3	5	3	1	2	5	5	1
29/03/2019 22:01:37	Yes, I accept to participate in this study	34	Male	Yes		UNED	3	Si	No		2	4	5	2	2	5	2	4	2	1	5	1	1	4	4	4	5	4	5	5	4	2	4	1	4	3	2	3	4	5	5	2	3	5	5	2	3	3	4
29/03/2019 22:18:10	Yes, I accept to participate in this study	25	Male	Yes		UNED	4	No	No		1	3	1	3	1	1	3	3	3	1	3	1	1	5	5	1	5	1	5	3	1	1	4	1	4	2	2	5	2	5	5	4	5	3	3	4	3	3	2
29/03/2019 23:20:29	Yes, I accept to participate in this study	54	Male	Yes		UNED	4	No	No		2	3	2	4	2	1	3	3	2	1	2	2	2	4	1	2	4	1	3	3	4	2	2	5	3	5	3	4	1	5	1	2	4	2	4	4	2	3	3
31/03/2019 6:09:41	Yes, I accept to participate in this study	38	Male	Yes		UNED	4	No	Sí	Agencia SINC Infocop psicothema YouTube (QuantumFracture, El robot de platón, CdeCiencia, Date un Voltio)	1	5	1	3	2	1	3	5	2	1	5	1	2	5	4	2	4	1	5	5	2	4	1	1	5	5	2	5	1	5	1	2	1	5	2	5	5	1	4
31/03/2019 13:52:56	Yes, I accept to participate in this study	48	Male	Yes		UNED	4	No	No		4	5	4	1	1	4	3	4	4	2	3	1	1	5	4	2	4	2	5	5	1	3	3	1	5	2	2	5	1	5	5	1	4	4	3	3	1	5	2
31/03/2019 22:17:41	Yes, I accept to participate in this study	26	Male	Yes		UNED	4	No	No		5	5	1	5	1	1	3	3	2	1	5	1	3	5	1	1	2	1	4	1	1	3	5	1	1	3	2	5	1	5	5	1	5	5	1	5	5	1	1
31/03/2019 23:44:16	Yes, I accept to participate in this study	25	Male	Yes		UNED	3	No	Sí	En cuanto usuarios, sólo uso Twitter, y mayoritariamente son: @guanan_, @HelenaMatute, @psychmag, @MarcRuizDeMinte, @EduPolin, @JuanF_Navas, @Miri_Rouch, @manuelgtabuyo, @epaquiriodelgado, @emorapsicologos, @FBpsy, @Cristrinaranjus, @rpascualverdu, @RamonNogueras, @JCesarPL, @Conductual, @vaiorel_, @rgaypsico y @PalacinoPs, además de algunas revistas	1	5	1	4	2	1	3	3	3	2	5	3	4	4	1	1	3	1	4	4	3	3	3	2	3	4	2	4	3	4	2	1	4	3	4	4	4	2	1
2/04/2019 11:00:58	Yes, I accept to participate in this study	57	Male	Yes		UNED	4	Si	No		1	5	1	1	1	1	5	3	1	1	1	1	1	5	5	5	5	1	5	5	1	3	5	5	5	1	4	5	1	5	1	1	5	5	1	5	4	3	1
3/04/2019 19:03:23	Yes, I accept to participate in this study	48	Male	Yes		UNED	4	No	Sí	kibbutz.es	1	5	1	3	1	3	3	3	3	1	3	3	1	3	1	1	5	3	5	5	1	3	5	3	3	3	3	3	1	5	3	1	3	3	3	3	3	3	1
4/04/2019 14:49:10	Yes, I accept to participate in this study	63	Male	Yes		UNED	4	No	No		1	5	1	4	2	1	3	3	2	1	5	2	3	5	4	2	4	4	4	4	2	2	4	1	3	2	3	4	2	4	2	2	4	5	3	4	3	3	2
5/04/2019 14:03:16	Yes, I accept to participate in this study	25	Male	Yes		UNED	3	No	No		1	5	2	2	2	2	2	4	3	1	5	1	1	5	5	2	3	2	4	4	1	1	5	1	5	5	2	4	3	5	5	3	3	2	2	3	5	1	3
2/04/2019 23:45:35	Yes, I accept to participate in this study	36	Male	Yes		UNED	2	No	No		1	5	1	5	4	1	1	2	2	2	4	1	1	5	1	5	5	1	5	4	3	4	5	1	5	1	3	4	1	5	5	2	4	5	5	2	5	1	4
4/04/2019 10:48:48	Yes, I accept to participate in this study	24	Male	Yes		UNED	1	No	Sí	Wikipedia, canales de YouTube de psicologia y espiritualidad, libros...	4	5	1	1	1	5	2	2	2	2	2	1	1	4	4	4	4	2	3	4	4	4	2	4	5	1	3	3	3	5	3	2	2	2	4	2	4	5	4
4/04/2019 14:49:10	Yes, I accept to participate in this study	63	Male	Yes		UNED	4	No	No		1	5	1	4	2	1	3	3	2	1	5	2	3	5	4	2	4	4	4	4	2	2	4	1	3	2	3	4	2	4	2	2	4	5	3	4	3	3	2
6/04/2019 18:40:13	Yes, I accept to participate in this study	23	Male	Yes		UNED	3	No	Sí	YouTube sobre todo: C de ciencia, Gata de Schrodinger, Quantum Fracture..	1	5	2	5	4	1	4	4	1	1	5	1	1	5	1	1	5	3	5	5	5	4	5	5	5	2	4	5	2	4	2	2	5	4	3	5	5	3	2
17/12/2018 12:20:39	Yes, I accept to participate in this study	19	Female	Yes		UAM	1	No	No		1	5	2	4	2	3	3	3	4	2	2	3	2	4	2	1	4	2	2	2	5	3	5	4	3	3	1	2	3	5	3	2	3	5	4	4	3	4	2
17/12/2018 12:21:58	Yes, I accept to participate in this study	18	Female	Yes		UAM	1	No	No		1	2	2	4	1	1	2	2	1	2	5	3	2	4	4	2	5	1	5	3	2	3	2	1	4	2	1	2	4	2	2	1	1	5	2	4	4	4	2
17/12/2018 12:22:56	Yes, I accept to participate in this study	19	Female	Yes		UAM	1	No	No		1	4	2	1	2	1	3	4	3	1	5	1	2	4	4	2	5	5	5	3	3	4	4	1	5	2	1	4	4	5	1	2	5	5	3	5	5	5	2
17/12/2018 12:23:06	Yes, I accept to participate in this study	19	Female	Yes		UAM	2	No	No		1	4	2	1	1	2	2	2	3	2	2	5	1	4	4	1	4	1	5	2	2	2	4	1	4	4	4	3	3	5	2	4	2	3	3	5	5	4	2
17/12/2018 12:23:29	Yes, I accept to participate in this study	18	Female	Yes		UAM	1	No	No		1	2	2	4	2	2	2	4	2	2	4	4	2	4	2	2	4	2	2	2	4	2	2	2	4	4	2	4	4	2	2	2	4	4	4	4	4	4	4
17/12/2018 12:23:30	Yes, I accept to participate in this study	18	Female	Yes		UAM	1	No	No		1	5	1	5	2	3	3	3	3	1	5	3	2	3	4	1	4	2	4	2	1	3	2	2	4	2	1	3	3	5	4	2	3	5	2	5	4	3	4
17/12/2018 12:23:42	Yes, I accept to participate in this study	19	Female	Yes		UAM	1	No	No		1	2	1	5	4	1	1	5	1	1	5	2	4	2	1	1	4	1	5	2	1	4	2	1	5	2	1	1	2	5	2	1	5	5	2	5	4	4	2
17/12/2018 12:23:46	Yes, I accept to participate in this study	18	Female	Yes		UAM	1	No	Sí	Investigación y Ciencia, Mente y Cerebro, APA.	1	5	1	5	2	1	1	4	3	1	5	3	1	5	4	1	4	3	4	4	1	1	3	1	2	2	1	3	3	5	5	1	5	5	1	5	4	4	1
17/12/2018 12:24:07	Yes, I accept to participate in this study	18	Female	Yes		UAM	1	No	No		1	5	1	5	5	1	1	3	3	1	5	3	4	5	5	2	5	1	5	3	1	2	4	1	5	4	1	3	1	5	1	1	5	5	3	5	4	1	1
17/12/2018 12:25:16	Yes, I accept to participate in this study	19	Female	Yes		UAM	1	No	No		1	5	1	5	4	1	3	3	3	4	1	3	2	5	1	1	4	1	4	4	1	3	3	4	4	1	1	3	2	4	1	1	5	5	3	5	3	3	3
17/12/2018 12:25:33	Yes, I accept to participate in this study	18	Female	Yes		UAM	1	No	No		1	4	1	5	1	1	4	3	2	2	5	3	2	4	4	1	3	1	4	4	3	3	2	2	4	2	1	1	1	5	1	1	3	5	3	5	3	4	5
17/12/2018 12:27:09	Yes, I accept to participate in this study	18	Female	Yes		UAM	1	No	No		1	5	1	5	2	1	3	4	4	1	5	1	1	2	5	1	2	2	4	1	1	2	4	1	4	5	1	2	2	5	2	1	2	5	1	2	4	2	1
17/12/2018 12:27:25	Yes, I accept to participate in this study	21	Female	Yes		UAM	4	No	Sí	Artículos, revistas, tesis...	1	3	2	2	4	1	2	4	4	2	2	1	1	4	5	1	4	2	5	3	1	2	2	1	3	3	1	1	2	5	5	1	3	5	1	5	5	5	1
17/12/2018 12:32:13	Yes, I accept to participate in this study	21	Female	Yes		UAM	4	No	No		1	5	1	5	4	1	3	3	2	2	5	3	2	5	1	1	3	1	5	3	2	1	1	1	3	1	1	2	1	4	1	1	3	5	3	2	2	2	1
17/12/2018 12:32:50	Yes, I accept to participate in this study	21	Female	Yes		UAM	4	No	No		1	4	1	4	3	1	2	3	2	2	4	2	4	4	1	1	3	2	2	4	2	2	2	1	4	3	2	2	2	4	4	2	4	4	4	2	4	2	4
17/12/2018 12:47:31	Yes, I accept to participate in this study	20	Female	Yes		UAM	3	No	No		2	4	1	2	1	1	2	2	2	1	3	1	3	4	1	1	1	1	5	3	4	2	3	1	4	2	2	4	1	1	1	1	2	5	2	2	4	1	1
17/12/2018 12:47:38	Yes, I accept to participate in this study	18	Female	Yes		UAM	1	No	No		1	3	2	5	2	1	3	2	4	2	5	2	3	4	5	2	2	1	4	4	4	2	4	1	2	2	1	4	4	2	1	1	4	5	3	4	5	2	2
17/12/2018 12:49:22	Yes, I accept to participate in this study	18	Female	Yes		UAM	1	No	Sí	MENTE Y CEREBRO, PSICOLOGÍA	1	3	1	1	1	1	2	3	2	1	5	1	1	5	5	2	5	3	5	3	1	3	4	1	5	4	1	1	4	5	1	1	5	5	4	5	4	3	4
17/12/2018 12:49:51	Yes, I accept to participate in this study	19	Female	Yes		UAM	2	No	No		1	2	1	4	2	1	3	3	1	1	2	3	1	4	3	1	4	1	5	1	1	1	3	4	4	2	5	1	4	4	1	1	1	5	2	3	5	1	1
17/12/2018 12:51:56	Yes, I accept to participate in this study	18	Female	Yes		UAM	1	No	No		1	4	2	4	2	1	3	3	2	1	4	2	1	5	2	1	4	1	3	2	1	2	4	1	3	2	1	4	1	5	2	1	3	5	2	5	3	4	1
17/12/2018 12:55:10	Yes, I accept to participate in this study	18	Female	Yes		UAM	1	No	No		1	4	1	5	1	1	2	2	3	1	5	1	1	5	1	1	4	1	5	4	1	3	2	1	5	2	1	2	2	5	1	1	2	5	2	5	4	5	1
17/12/2018 13:10:47	Yes, I accept to participate in this study	19	Female	Yes		UAM	2	No	Sí	Google académico, PsycNet, PsycInfo	1	5	1	5	2	1	2	4	2	1	4	2	1	4	5	2	4	2	5	3	2	4	4	2	5	2	4	2	2	5	2	3	4	5	1	2	4	2	3
17/12/2018 13:12:10	Yes, I accept to participate in this study	17	Female	Yes		UAM	1	No	No		1	5	1	5	1	1	4	3	2	1	4	1	1	4	4	2	5	3	5	3	5	2	4	2	5	2	1	3	4	5	3	2	1	5	2	1	3	4	2
17/12/2018 13:13:13	Yes, I accept to participate in this study	19	Female	Yes		UAM	2	No	No		1	3	2	3	4	2	2	1	2	4	4	4	1	5	2	1	4	1	2	3	3	1	4	1	3	2	2	1	3	4	1	3	3	5	3	4	3	2	4
17/12/2018 13:13:22	Yes, I accept to participate in this study	21	Female	Yes		UAM	2	No	Sí	Psycinfo, google académico, scielo	1	4	1	2	1	1	1	3	1	1	4	3	1	5	2	1	5	1	5	4	2	3	2	1	4	1	2	3	3	5	1	1	5	5	1	2	4	1	4
17/12/2018 13:13:37	Yes, I accept to participate in this study	18	Female	Yes		UAM	1	No	No		1	5	1	5	3	1	3	5	1	1	5	3	5	4	5	1	5	3	5	3	3	1	3	1	5	3	1	5	1	5	4	1	3	5	4	4	4	2	2
17/12/2018 13:14:00	Yes, I accept to participate in this study	18	Female	Yes		UAM	1	No	No		1	5	2	4	2	1	2	3	3	1	5	2	1	4	4	5	5	1	2	1	1	3	4	3	5	2	1	2	3	5	1	2	2	5	4	4	1	4	4
17/12/2018 13:14:48	Yes, I accept to participate in this study	18	Female	Yes		UAM	2	No	Sí	revistas científicas y artículos para hacer los trabajos de las asignaturas	1	1	1	5	1	1	5	3	3	1	4	2	1	4	4	1	3	1	5	3	2	2	1	1	1	4	2	1	4	1	3	1	2	5	5	2	1	4	1
17/12/2018 13:17:15	Yes, I accept to participate in this study	19	Female	Yes		UAM	2	No	No		1	5	1	2	1	1	4	1	4	1	3	1	1	5	3	2	4	2	2	1	1	1	4	1	4	5	3	1	1	5	3	3	1	5	2	5	4	3	2
17/12/2018 13:18:26	Yes, I accept to participate in this study	22	Female	Yes		UAM	4	No	Sí	Sobre todo a través de twitter	1	5	1	2	3	1	3	4	3	1	3	3	2	5	1	1	5	1	3	3	1	1	2	1	4	3	1	3	3	4	3	2	5	5	3	3	1	1	1
17/12/2018 13:19:07	Yes, I accept to participate in this study	19	Female	Yes		UAM	1	No	No		1	5	1	5	1	1	1	3	1	1	5	2	2	5	3	2	4	2	4	3	3	4	2	4	4	1	2	2	2	5	4	1	2	5	3	4	2	4	2
17/12/2018 13:39:13	Yes, I accept to participate in this study	29	Female	Yes		UAM	4	No	Sí	Science	1	5	2	1	1	1	3	4	2	1	4	1	1	5	2	1	5	1	5	2	1	4	4	1	5	1	2	1	5	5	5	4	5	5	5	3	4	4	4
17/12/2018 13:45:00	Yes, I accept to participate in this study	18	Female	Yes		UAM	1	No	Sí	Cerebro y mente	1	1	2	5	2	2	1	4	3	1	4	1	3	4	4	3	4	3	4	3	1	1	4	3	4	4	1	2	2	4	2	2	2	4	2	5	2	3	1
17/12/2018 13:46:39	Yes, I accept to participate in this study	20	Female	Yes		UAM	3	No	No		1	4	1	3	2	1	2	3	4	1	3	2	1	4	2	1	5	1	5	4	4	2	1	1	5	2	3	2	3	5	4	1	2	5	4	4	5	4	4
17/12/2018 13:48:41	Yes, I accept to participate in this study	23	Female	Yes		UAM	3	No	No		1	3	3	1	1	1	2	3	1	1	5	3	1	5	2	1	5	2	5	3	3	1	3	2	4	3	1	1	1	4	1	1	1	5	3	5	3	4	4
17/12/2018 13:48:55	Yes, I accept to participate in this study	21	Female	Yes		UAM	4	No	No		1	3	1	2	2	2	4	5	2	1	3	2	1	4	2	2	4	4	4	3	4	2	1	1	4	2	4	4	2	5	3	4	4	4	3	4	4	3	4
17/12/2018 13:49:28	Yes, I accept to participate in this study	19	Female	Yes		UAM	1	No	No		1	4	1	5	2	1	4	3	1	1	2	4	3	5	4	2	5	3	4	2	2	2	4	4	5	2	1	4	4	2	2	1	1	5	2	2	4	1	5
17/12/2018 13:57:04	Yes, I accept to participate in this study	21	Female	Yes		UAM	4	No	No		1	4	2	5	1	1	5	2	1	1	2	1	2	5	1	1	5	1	5	1	5	5	5	1	5	5	1	4	1	5	1	1	1	4	3	1	5	3	4
17/12/2018 14:15:21	Yes, I accept to participate in this study	19	Female	Yes		UAM	2	No	No		1	5	1	2	1	1	3	2	3	1	2	3	2	5	3	1	4	3	5	2	1	3	4	1	5	3	4	4	2	5	1	1	4	5	3	2	5	4	1
17/12/2018 14:16:56	Yes, I accept to participate in this study	19	Female	Yes		UAM	2	No	No		1	5	1	1	2	1	3	3	3	1	1	1	1	4	4	2	4	2	5	1	1	1	2	2	3	2	5	3	2	5	4	2	2	4	3	5	4	2	3
17/12/2018 14:16:59	Yes, I accept to participate in this study	19	Female	Yes		UAM	3	No	No		1	4	1	3	1	1	3	1	4	1	3	1	1	3	1	1	2	2	4	4	3	1	4	5	4	4	1	1	1	3	4	2	4	5	1	2	5	2	1
17/12/2018 14:17:00	Yes, I accept to participate in this study	20	Female	Yes		UAM	2	No	Sí	revista mente y cerebro, revista investigación y ciencia; El País, la vanguardia y ABC sección científica	1	5	1	5	2	1	4	4	2	1	5	1	2	4	2	1	2	1	2	5	4	1	1	1	4	2	1	2	2	2	4	1	2	5	3	4	3	2	2
17/12/2018 14:17:19	Yes, I accept to participate in this study	19	Female	Yes		UAM	2	No	No		1	4	1	5	2	1	5	4	2	2	5	5	2	5	5	1	1	1	5	2	4	2	3	1	5	1	4	3	2	5	4	1	1	5	4	5	5	3	4
17/12/2018 14:18:08	Yes, I accept to participate in this study	21	Female	Yes		UAM	3	No	Sí	PSYCHINOF	1	4	2	2	1	2	3	4	3	1	5	1	1	5	2	1	4	1	3	4	4	2	2	4	5	2	2	3	2	4	1	2	1	5	2	4	2	3	3
17/12/2018 14:20:10	Yes, I accept to participate in this study	19	Female	Yes		UAM	2	No	No		1	4	1	3	4	1	3	3	3	1	3	3	1	5	1	4	4	1	5	3	3	1	3	1	4	3	2	3	3	4	3	2	3	4	2	4	5	2	4
17/12/2018 14:20:45	Yes, I accept to participate in this study	19	Female	Yes		UAM	2	No	Sí	Google Académico	2	5	2	3	1	1	3	3	3	1	4	3	4	2	4	1	5	2	3	2	1	4	4	1	4	3	2	4	3	5	2	4	3	5	4	2	4	5	4
17/12/2018 14:24:25	Yes, I accept to participate in this study	19	Female	Yes		UAM	2	No	No		5	5	1	4	1	2	4	2	2	1	5	4	5	5	5	1	4	1	5	4	3	2	4	1	4	5	3	3	4	5	1	4	2	4	3	2	3	4	3
17/12/2018 14:38:58	Yes, I accept to participate in this study	18	Female	Yes		UAM	1	No	No		1	4	1	5	4	1	1	1	3	1	5	1	4	4	4	1	4	1	5	4	1	1	4	4	5	1	1	5	5	4	1	1	2	5	5	4	1	4	1
17/12/2018 15:08:58	Yes, I accept to participate in this study	19	Female	Yes		UAM	2	No	Sí	google academico	3	4	2	2	1	2	3	2	1	2	1	1	1	5	5	2	5	5	4	3	2	4	3	5	5	2	3	4	3	5	5	4	1	4	4	2	4	4	4
17/12/2018 15:09:22	Yes, I accept to participate in this study	20	Female	Yes		UAM	3	No	No		1	5	2	2	1	1	3	4	3	1	5	2	1	2	4	1	3	1	2	1	3	1	3	1	4	1	5	2	3	5	4	1	1	2	4	3	5	4	4
17/12/2018 15:09:23	Yes, I accept to participate in this study	18	Female	Yes		UAM	1	No	No		1	4	3	5	1	1	3	3	4	1	5	2	3	5	2	2	1	1	5	3	2	1	5	4	5	5	1	4	2	5	2	1	5	5	1	1	5	3	3
17/12/2018 15:09:52	Yes, I accept to participate in this study	19	Female	Yes		UAM	2	No	No		1	5	2	3	1	1	4	4	3	1	4	2	1	4	2	1	4	2	3	3	3	2	1	1	4	4	2	2	3	4	2	3	1	5	4	3	2	2	2
17/12/2018 15:12:36	Yes, I accept to participate in this study	20	Female	Yes		UAM	3	No	No		1	5	1	5	1	2	3	3	1	1	4	5	5	4	2	1	4	1	5	5	1	1	2	2	4	2	2	3	1	5	1	1	5	5	3	2	5	1	2
17/12/2018 15:16:32	Yes, I accept to participate in this study	19	Female	Yes		UAM	2	No	No		5	5	3	1	1	3	5	4	2	1	2	3	1	5	4	1	4	1	3	4	5	3	5	1	5	3	5	2	3	5	1	5	1	1	3	1	5	3	5
17/12/2018 15:18:48	Yes, I accept to participate in this study	19	Female	Yes		UAM	2	No	No		4	5	1	4	2	3	2	1	1	1	4	2	2	5	1	2	5	1	5	3	2	2	4	1	4	2	2	4	2	5	2	1	2	5	3	2	5	2	4
17/12/2018 15:18:56	Yes, I accept to participate in this study	19	Female	Yes		UAM	2	No	No		1	5	3	4	1	3	2	1	3	1	4	3	3	3	1	2	4	2	2	1	2	3	5	1	4	2	4	2	4	5	4	4	1	4	4	4	5	4	2
17/12/2018 15:19:58	Yes, I accept to participate in this study	19	Female	Yes		UAM	2	No	No		1	5	1	2	2	1	3	2	2	1	4	3	2	5	4	1	5	1	5	4	1	1	2	1	4	3	1	3	3	4	4	1	3	5	3	3	5	4	3
17/12/2018 15:20:57	Yes, I accept to participate in this study	21	Female	Yes		UAM	1	No	Sí	Revistas como "Mente y Cerebro" o "Psicología y Mente", entre otras.	1	4	1	2	1	1	5	2	2	1	4	1	2	5	3	1	2	1	2	3	1	2	3	4	4	3	2	2	2	5	2	1	1	5	4	4	5	5	1
17/12/2018 15:21:29	Yes, I accept to participate in this study	20	Female	Yes		UAM	2	No	No		1	3	1	2	1	1	3	2	4	2	4	1	2	1	2	1	2	3	2	4	1	1	4	4	4	1	1	1	1	4	1	3	3	5	4	4	3	4	3
17/12/2018 15:49:45	Yes, I accept to participate in this study	21	Female	Yes		UAM	4	No	No		4	5	3	3	1	1	2	3	2	1	3	2	1	4	5	3	4	2	3	2	4	2	3	1	5	1	4	4	1	4	2	3	5	2	4	4	4	3	4
17/12/2018 16:12:53	Yes, I accept to participate in this study	19	Female	Yes		UAM	2	No	Sí	Revista Psicología y Ciencia, base de datos PsycInfo	1	5	1	5	2	1	2	5	1	1	2	1	2	5	4	1	5	1	5	3	4	2	1	1	4	1	2	3	2	5	4	2	1	5	1	4	2	2	2
17/12/2018 16:15:04	Yes, I accept to participate in this study	29	Female	Yes		UAM	4	No	Sí	Science	1	5	1	5	1	1	3	4	2	1	5	1	4	5	1	1	5	1	5	4	1	4	4	1	5	1	1	1	4	5	5	4	5	5	4	3	4	4	4
17/12/2018 16:19:04	Yes, I accept to participate in this study	20	Female	Yes		UAM	3	No	No		2	5	1	3	1	1	3	3	3	1	4	2	3	5	4	1	4	1	5	4	4	3	4	1	4	3	2	3	2	4	3	2	3	4	3	3	5	3	2
17/12/2018 16:52:26	Yes, I accept to participate in this study	19	Female	Yes		UAM	2	No	No		1	5	1	4	2	1	3	3	3	1	5	2	2	4	1	1	3	1	5	3	3	1	3	5	4	3	1	1	3	5	3	3	3	5	3	5	3	3	1
17/12/2018 16:54:41	Yes, I accept to participate in this study	19	Female	Yes		UAM	2	No	No		4	5	1	3	1	1	2	2	2	1	2	4	2	4	4	3	3	3	3	3	1	2	2	1	3	4	2	1	3	5	2	3	2	4	3	2	4	3	4
17/12/2018 16:55:27	Yes, I accept to participate in this study	18	Female	Yes		UAM	1	No	No		1	5	2	5	1	2	2	1	1	1	2	1	1	1	4	1	4	1	5	1	2	2	3	5	5	3	1	1	2	5	4	1	1	5	4	2	5	1	1
14/02/2019 10:16:16	Yes, I accept to participate in this study	19	Female	Yes		UAM	2	No	No		1	4	3	3	1	2	2	3	2	1	5	2	2	3	2	1	5	1	5	3	3	4	2	3	5	2	2	2	3	5	5	4	1	5	4	5	3	4	3
14/02/2019 10:16:24	Yes, I accept to participate in this study	20	Female	Yes		UAM	2	No	No		1	5	1	3	1	1	3	2	2	1	3	2	1	5	5	1	3	1	5	4	1	1	1	1	4	3	2	5	1	5	5	5	1	5	1	4	5	5	4
14/02/2019 10:16:50	Yes, I accept to participate in this study	20	Female	Yes		UAM	2	No	No		2	4	1	4	5	2	2	2	3	1	4	3	1	4	5	1	4	1	5	3	2	2	3	1	3	3	5	3	2	4	4	4	3	3	4	3	3	3	3
14/02/2019 10:20:32	Yes, I accept to participate in this study	20	Female	Yes		UAM	2	No	No		1	4	1	4	1	1	3	2	1	1	5	1	1	2	1	1	5	1	4	3	3	2	4	1	4	3	1	3	2	4	4	2	3	5	4	2	3	2	3
14/02/2019 10:20:33	Yes, I accept to participate in this study	19	Female	Yes		UAM	2	No	No		2	4	1	4	2	1	4	3	2	2	4	2	4	5	2	1	4	1	5	3	3	3	2	3	4	2	4	2	1	5	4	1	3	4	4	4	4	5	1
14/02/2019 10:24:09	Yes, I accept to participate in this study	19	Female	Yes		UAM	2	No	No		1	5	1	3	5	2	3	2	4	1	1	1	2	1	5	1	5	2	3	2	4	2	5	5	4	1	4	1	4	2	2	4	2	5	2	2	5	3	4
14/02/2019 10:47:27	Yes, I accept to participate in this study	21	Female	Yes		UAM	2	No	No		4	3	2	2	1	2	2	2	1	1	3	1	1	5	5	1	4	4	5	3	1	1	1	5	4	2	3	3	4	5	5	2	2	5	5	2	5	4	3
14/02/2019 10:48:06	Yes, I accept to participate in this study	26	Female	Yes		UAM	2	No	No		1	4	1	3	1	1	1	1	1	1	3	1	1	4	5	2	3	1	5	2	3	1	1	2	3	5	1	3	1	5	4	1	3	5	2	3	4	4	3
14/02/2019 10:49:29	Yes, I accept to participate in this study	19	Female	Yes		UAM	2	No	No		1	5	1	4	3	1	1	3	1	1	4	3	1	3	4	1	4	4	3	2	3	3	4	1	3	4	4	1	4	5	1	1	1	5	3	5	5	1	3
14/02/2019 10:49:36	Yes, I accept to participate in this study	19	Female	Yes		UAM	2	No	No		1	4	1	2	4	2	2	3	3	1	2	2	4	5	2	1	4	1	4	2	4	2	2	2	4	3	2	4	1	5	2	2	4	5	3	4	5	1	4
14/02/2019 10:51:01	Yes, I accept to participate in this study	19	Female	Yes		UAM	2	No	No		1	4	1	3	1	1	4	3	4	1	4	1	1	5	1	1	3	1	5	3	4	2	4	1	4	5	2	1	1	4	1	1	3	5	2	1	1	1	3
14/02/2019 10:51:17	Yes, I accept to participate in this study	20	Female	Yes		UAM	1	No	No		1	5	1	5	2	1	4	4	3	1	5	2	2	4	1	1	1	1	4	2	3	4	3	1	5	3	1	5	2	5	4	1	3	5	3	3	5	2	2
14/02/2019 10:51:47	Yes, I accept to participate in this study	21	Female	Yes		UAM	2	No	No		1	4	2	2	2	2	2	3	3	1	5	2	2	4	4	2	3	1	4	2	3	2	4	1	4	3	2	2	3	4	4	4	3	5	3	2	5	2	2
14/02/2019 10:52:55	Yes, I accept to participate in this study	19	Female	Yes		UAM	2	No	No		1	5	1	3	2	3	3	3	3	1	5	3	2	5	4	2	4	1	4	3	3	2	3	1	4	2	3	3	3	5	4	1	1	5	3	1	5	4	2
14/02/2019 10:56:29	Yes, I accept to participate in this study	19	Female	Yes		UAM	1	No	Sí	Psinfo, revistas de psicología	1	4	1	5	1	2	2	3	2	1	5	1	1	5	2	1	2	1	2	5	2	2	4	1	5	2	1	4	2	1	1	1	1	1	2	5	4	2	2
14/02/2019 11:16:36	Yes, I accept to participate in this study	18	Female	Yes		UAM	1	No	No		1	3	3	1	1	3	2	2	3	1	5	1	2	1	4	2	3	3	2	1	4	4	2	4	4	3	1	3	2	4	4	4	2	5	4	5	3	3	3
14/02/2019 11:16:56	Yes, I accept to participate in this study	19	Female	Yes		UAM	1	No	No		1	5	1	5	2	1	2	3	1	1	5	1	1	4	2	1	3	1	4	1	5	1	2	5	5	2	4	5	3	5	3	1	5	5	3	5	4	3	4
14/02/2019 11:17:34	Yes, I accept to participate in this study	19	Female	Yes		UAM	2	No	No		2	4	3	1	1	1	3	3	3	1	2	2	1	4	5	2	3	1	5	3	4	3	3	4	3	3	3	2	3	3	4	3	3	5	3	3	5	1	4
14/02/2019 11:18:28	Yes, I accept to participate in this study	21	Female	Yes		UAM	2	No	No		1	4	3	4	2	1	3	2	1	1	5	1	1	4	4	2	4	1	4	3	1	2	2	1	5	3	1	3	1	3	3	2	3	5	4	2	4	2	3
14/02/2019 11:19:05	Yes, I accept to participate in this study	18	Female	Yes		UAM	1	No	No		1	4	2	5	1	1	1	1	1	1	5	1	1	5	4	2	4	1	5	3	4	4	4	1	4	1	1	2	3	5	1	1	3	5	4	2	5	4	2
14/02/2019 11:19:23	Yes, I accept to participate in this study	19	Female	Yes		UAM	2	No	No		1	5	1	2	2	2	3	3	2	1	5	2	2	5	4	1	2	1	5	3	1	4	3	1	4	2	4	4	2	4	4	5	4	5	4	4	5	3	4
14/02/2019 11:19:37	Yes, I accept to participate in this study	19	Female	Yes		UAM	1	No	No		1	4	1	5	1	1	3	3	1	2	5	2	4	4	5	2	5	1	4	3	1	2	4	1	5	2	2	2	3	5	3	1	4	5	4	4	4	5	3
14/02/2019 11:19:56	Yes, I accept to participate in this study	18	Female	Yes		UAM	1	No	No		1	2	1	5	5	1	1	2	2	1	5	3	2	4	2	1	3	1	4	1	3	2	2	1	4	2	1	2	2	3	2	1	4	5	4	5	4	3	1
14/02/2019 11:20:38	Yes, I accept to participate in this study	18	Female	Yes		UAM	1	No	No		1	5	1	4	3	1	3	4	3	1	1	3	2	4	2	1	3	1	4	3	4	3	2	1	4	2	1	4	3	4	2	1	5	5	4	4	4	3	3
14/02/2019 11:21:23	Yes, I accept to participate in this study	20	Female	Yes		UAM	2	No	No		1	4	2	4	2	2	4	3	3	1	4	2	3	4	2	2	2	1	4	2	5	3	3	1	3	2	2	3	3	4	3	2	4	4	3	3	4	2	4
14/02/2019 11:43:24	Yes, I accept to participate in this study	20	Female	Yes		UAM	2	No	No		1	5	1	5	1	1	5	4	2	1	5	2	5	4	2	1	4	1	4	2	2	2	3	4	4	3	2	4	2	4	5	2	5	4	2	4	4	2	3
14/02/2019 11:43:49	Yes, I accept to participate in this study	19	Female	Yes		UAM	2	No	Sí	Mente y Cerebro	1	2	1	5	1	1	4	4	1	1	5	3	2	5	4	2	3	1	4	3	3	1	1	1	3	2	3	3	3	5	4	1	3	4	2	5	5	4	3
14/02/2019 11:44:20	Yes, I accept to participate in this study	19	Female	Yes		UAM	2	No	No		1	4	1	5	2	1	2	3	1	1	5	4	2	5	4	1	4	1	4	3	2	2	2	1	4	3	2	2	1	4	3	1	2	5	2	4	4	3	1
14/02/2019 11:45:34	Yes, I accept to participate in this study	18	Female	Yes		UAM	1	No	No		1	4	2	3	1	1	4	3	2	1	2	2	4	4	2	2	4	4	4	2	3	3	4	4	4	2	1	2	4	5	1	2	1	4	4	3	4	5	4
14/02/2019 11:45:36	Yes, I accept to participate in this study	19	Female	Yes		UAM	2	No	No		1	5	1	5	1	1	3	3	4	1	5	1	1	5	5	1	3	1	4	3	1	2	2	1	3	3	2	3	3	5	1	3	3	5	3	2	4	1	2
14/02/2019 11:45:41	Yes, I accept to participate in this study	19	Female	Yes		UAM	2	No	No		1	4	1	3	2	2	1	3	1	1	5	3	1	4	4	1	2	1	4	4	1	2	4	2	4	1	2	4	1	4	5	1	5	5	1	5	4	3	3
14/02/2019 11:45:48	Yes, I accept to participate in this study	18	Female	Yes		UAM	1	No	No		1	4	1	3	2	2	3	1	2	1	4	3	1	4	4	2	4	2	3	1	4	3	3	1	4	1	2	2	3	5	1	1	1	5	5	4	1	5	4
14/02/2019 11:46:19	Yes, I accept to participate in this study	19	Female	Yes		UAM	2	No	Sí	Wikipedia, Blogs especializados, documentales y reportajes, revistas de ciencia y libros de Psicología	1	4	1	5	1	1	3	5	1	1	5	1	1	5	2	1	2	1	5	4	3	1	2	1	3	2	1	1	3	5	3	1	4	4	1	4	5	2	1
14/02/2019 11:48:51	Yes, I accept to participate in this study	20	Female	Yes		UAM	2	No	No		1	4	1	2	4	2	3	2	1	1	1	3	2	5	1	2	4	1	4	3	1	2	2	1	4	2	2	3	2	5	2	1	3	5	3	5	1	1	1
14/02/2019 11:54:53	Yes, I accept to participate in this study	22	Female	Yes		UAM	4	No	No		1	5	1	5	5	1	3	2	3	1	5	1	1	5	1	1	5	1	5	5	1	3	1	1	3	1	3	1	1	5	5	1	3	5	5	1	5	1	1
14/02/2019 12:14:07	Yes, I accept to participate in this study	20	Female	Yes		UAM	2	No	Sí	revistas y libros	1	4	1	4	1	2	5	3	3	1	4	2	1	5	5	1	4	2	4	3	1	2	2	1	4	3	3	2	2	4	2	1	1	5	4	4	4	3	2
14/02/2019 12:15:05	Yes, I accept to participate in this study	19	Female	Yes		UAM	2	No	No		2	4	1	2	1	1	4	4	3	1	3	1	1	4	4	1	4	2	2	3	4	4	3	4	5	4	4	4	3	4	1	4	1	1	4	2	4	4	3
14/02/2019 12:15:40	Yes, I accept to participate in this study	19	Female	Yes		UAM	2	No	No		1	4	1	2	2	2	1	2	2	1	5	2	1	5	3	2	4	1	3	2	4	1	1	1	4	5	2	1	2	5	4	1	2	5	2	2	4	3	1
14/02/2019 12:16:36	Yes, I accept to participate in this study	19	Female	Yes		UAM	2	No	No		1	4	1	4	1	1	5	3	3	1	2	2	1	4	2	1	2	1	5	3	3	2	2	1	3	4	3	3	4	5	4	2	2	5	4	3	4	3	2
14/02/2019 12:17:21	Yes, I accept to participate in this study	20	Female	Yes		UAM	2	No	No		1	3	1	4	1	2	4	3	4	1	5	1	1	1	1	1	4	1	5	3	2	2	3	1	4	1	4	1	1	4	4	1	4	5	3	4	1	3	4
14/02/2019 12:18:02	Yes, I accept to participate in this study	20	Female	Yes		UAM	2	No	Sí	Cuentas de Twitter como la de Alex Rivero o la página de internet de Psicología y Mente.	1	5	1	3	2	2	3	3	3	1	4	2	1	4	4	1	5	1	2	3	2	3	2	1	3	4	3	2	3	4	5	3	4	5	3	4	3	4	3
14/02/2019 12:18:06	Yes, I accept to participate in this study	18	Female	Yes		UAM	1	No	No		2	4	2	5	2	2	4	3	4	1	4	2	2	4	2	2	4	2	4	4	4	2	4	2	4	3	1	4	4	4	2	2	2	4	4	4	4	3	3
14/02/2019 13:14:40	Yes, I accept to participate in this study	18	Female	Yes		UAM	1	No	Sí	Leo artículos o libros que me interesan.	1	4	1	5	2	1	1	3	1	1	4	4	3	4	1	1	5	2	2	3	3	1	5	1	5	4	1	2	1	4	1	1	4	5	3	4	2	3	1
14/02/2019 13:15:59	Yes, I accept to participate in this study	19	Female	Yes		UAM	1	No	No		1	4	1	5	2	1	3	2	4	1	5	4	2	3	4	2	2	2	4	2	4	2	2	1	3	1	1	2	2	2	1	1	5	5	4	5	5	4	1
14/02/2019 13:16:18	Yes, I accept to participate in this study	18	Female	Yes		UAM	1	No	No		1	4	1	5	4	1	3	4	2	2	5	2	3	4	2	1	3	2	2	4	3	3	4	1	4	2	1	2	2	4	1	1	3	5	3	4	4	4	3
14/02/2019 13:16:20	Yes, I accept to participate in this study	18	Female	Yes		UAM	1	No	No		1	4	1	5	1	1	3	4	1	1	5	2	1	5	5	1	4	1	5	3	1	3	1	1	5	1	2	3	5	5	1	1	1	5	3	5	5	3	4
14/02/2019 13:16:58	Yes, I accept to participate in this study	18	Female	Yes		UAM	1	No	No		1	3	3	4	3	1	2	3	1	1	5	2	2	5	3	2	3	1	3	4	3	2	2	2	5	5	1	2	3	2	1	1	3	5	2	2	2	2	4
14/02/2019 13:17:53	Yes, I accept to participate in this study	18	Female	Yes		UAM	1	No	No		1	4	1	5	4	1	2	3	2	1	5	2	2	4	3	1	4	1	4	3	2	3	2	1	4	3	1	4	2	4	1	1	4	5	3	5	4	3	2
14/02/2019 13:17:59	Yes, I accept to participate in this study	18	Female	Yes		UAM	1	No	No		1	5	1	5	3	1	1	2	3	1	5	3	2	5	2	1	4	1	3	4	1	1	3	1	5	2	1	2	1	5	1	1	3	5	2	5	4	1	1
14/02/2019 13:18:39	Yes, I accept to participate in this study	18	Female	Yes		UAM	1	No	No		1	4	2	1	4	1	4	3	3	1	1	1	4	4	1	1	5	1	5	3	2	2	4	1	5	3	1	2	3	4	4	1	3	5	3	4	4	3	3
14/02/2019 13:19:14	Yes, I accept to participate in this study	18	Female	Yes		UAM	1	No	Sí	Mente y cerebro, revistas psicológicas	1	4	2	5	2	1	2	3	1	1	5	1	3	5	4	1	4	2	5	3	1	2	2	4	5	4	1	1	2	5	1	2	5	5	3	1	3	4	4
14/02/2019 13:19:55	Yes, I accept to participate in this study	18	Female	Yes		UAM	1	No	No		1	5	2	3	1	4	3	2	3	1	5	4	4	2	2	2	3	1	4	3	2	2	4	4	4	4	1	1	3	2	4	1	2	5	4	4	5	4	2
14/02/2019 13:21:02	Yes, I accept to participate in this study	18	Female	Yes		UAM	1	No	Sí	psycoinfo	1	5	1	5	2	2	3	4	4	1	5	1	2	3	4	2	4	2	4	4	3	3	4	4	5	4	2	3	3	4	1	3	2	4	4	4	4	3	4
14/02/2019 13:32:54	Yes, I accept to participate in this study	19	Female	Yes		UAM	1	No	No		1	4	1	5	2	1	3	2	4	1	5	4	2	3	4	2	2	2	4	2	4	2	2	1	3	1	1	2	2	2	1	1	5	5	4	5	5	4	1
14/02/2019 13:44:15	Yes, I accept to participate in this study	18	Female	Yes		UAM	1	No	No		1	5	1	5	1	2	3	3	3	1	5	3	5	5	5	2	5	2	3	3	1	3	1	1	4	3	3	4	3	1	3	1	1	5	3	5	5	3	1
14/02/2019 13:45:04	Yes, I accept to participate in this study	18	Female	Yes		UAM	1	No	No		1	3	1	5	1	1	4	3	2	3	5	3	4	3	4	1	5	4	2	4	1	1	5	5	4	2	1	1	3	5	4	1	5	5	3	5	4	5	4
14/02/2019 13:45:47	Yes, I accept to participate in this study	18	Female	Yes		UAM	1	No	No		1	5	1	5	2	2	2	3	1	1	5	1	1	5	1	1	5	1	5	2	2	2	3	1	5	2	1	2	2	5	2	1	5	5	4	4	3	2	4
14/02/2019 13:46:05	Yes, I accept to participate in this study	18	Female	Yes		UAM	1	No	No		1	4	2	5	1	1	3	4	2	1	5	1	2	4	2	2	5	2	5	3	5	3	4	1	5	2	1	3	3	5	5	2	4	5	4	4	4	5	4
14/02/2019 13:46:22	Yes, I accept to participate in this study	19	Female	Yes		UAM	1	No	No		1	4	3	5	3	1	2	4	2	1	5	1	2	4	3	1	4	2	4	3	3	2	2	1	4	2	2	2	2	4	1	1	2	5	4	5	4	3	1
14/02/2019 13:46:42	Yes, I accept to participate in this study	18	Female	Yes		UAM	1	No	No		1	4	1	4	4	1	3	4	2	1	4	3	1	5	4	2	4	2	4	4	2	2	4	2	5	2	1	4	2	4	2	1	2	5	4	4	4	4	2
14/02/2019 13:46:43	Yes, I accept to participate in this study	20	Female	Yes		UAM	1	No	No		1	5	1	1	1	1	4	3	4	2	4	4	2	4	2	1	4	1	1	5	1	3	3	4	4	2	1	3	3	5	1	1	5	5	3	3	3	2	2
14/02/2019 13:46:49	Yes, I accept to participate in this study	18	Female	Yes		UAM	1	No	No		1	5	1	5	4	1	4	4	2	1	5	2	2	4	2	2	2	1	3	4	2	2	4	1	4	1	1	4	2	5	4	1	2	5	4	5	4	3	1
14/02/2019 13:47:41	Yes, I accept to participate in this study	18	Female	Yes		UAM	1	No	No		1	5	1	5	2	1	2	3	1	1	5	1	3	5	3	4	5	1	3	4	3	2	3	1	5	3	1	2	2	5	2	1	4	5	2	5	4	4	2
14/02/2019 13:50:24	Yes, I accept to participate in this study	18	Female	Yes		UAM	1	No	No		1	4	2	3	2	2	3	4	4	1	5	3	2	4	4	3	4	4	4	2	4	1	3	4	4	2	1	2	4	4	3	1	1	5	4	4	4	5	4
14/02/2019 13:52:13	Yes, I accept to participate in this study	18	Female	Yes		UAM	1	No	Sí	Revistas de divulgación científica: "National Geographic" y "Mente y Cerebro". RRSS (Instagram): "nasa".	1	1	1	5	5	1	5	5	1	1	1	5	5	5	1	1	1	1	5	5	5	1	1	1	1	1	1	5	1	5	1	1	1	5	1	1	5	1	1
14/02/2019 16:13:12	Yes, I accept to participate in this study	20	Female	Yes		UAM	2	No	No		1	5	1	5	2	1	3	3	2	1	2	2	1	3	3	3	4	2	4	2	2	2	1	4	4	3	2	3	3	4	4	2	2	4	4	4	4	3	2
14/02/2019 16:42:00	Yes, I accept to participate in this study	18	Female	Yes		UAM	1	No	Sí	@gu_psiconutrición @psiky	1	5	1	5	5	1	3	3	1	1	5	3	1	5	1	1	3	1	5	3	1	3	3	3	5	3	1	3	3	1	3	1	1	5	5	5	3	3	1
14/02/2019 16:45:28	Yes, I accept to participate in this study	21	Female	Yes		UAM	2	No	No		1	5	1	1	1	4	1	3	2	1	5	2	1	5	2	1	4	1	4	2	2	1	3	4	5	2	3	1	1	5	4	3	1	5	4	1	4	5	5
14/02/2019 17:43:14	Yes, I accept to participate in this study	19	Female	Yes		UAM	2	No	No		1	4	1	4	4	1	3	4	2	1	5	2	2	4	4	1	4	1	5	3	1	2	4	1	5	2	2	3	3	4	1	2	2	2	2	4	4	2	4
14/02/2019 17:44:41	Yes, I accept to participate in this study	19	Female	Yes		UAM	2	No	No		1	3	1	2	1	1	4	4	4	1	5	2	1	4	1	1	4	1	4	5	2	2	5	1	5	3	4	2	1	5	4	1	5	5	2	5	4	1	1
14/02/2019 17:46:06	Yes, I accept to participate in this study	22	Female	Yes		UAM	2	No	No		1	5	1	5	1	1	1	2	1	1	5	1	3	3	1	1	5	1	5	4	1	1	1	1	5	1	1	1	1	5	1	1	5	5	1	5	4	1	1
14/02/2019 17:46:40	Yes, I accept to participate in this study	19	Female	Yes		UAM	2	No	No		1	1	2	3	2	1	2	2	2	1	5	4	3	5	2	1	5	1	5	4	1	2	3	1	3	3	1	3	3	3	4	1	3	5	3	3	5	4	1
14/02/2019 17:48:00	Yes, I accept to participate in this study	19	Female	Yes		UAM	2	No	No		1	5	1	1	1	1	2	3	1	1	5	1	4	5	1	1	2	1	5	3	1	3	3	1	4	1	1	1	3	5	5	1	4	5	4	1	1	3	3
18/02/2019 10:17:09	Yes, I accept to participate in this study	20	Female	Yes		UAM	3	No	No		1	5	1	5	2	1	4	3	2	1	5	2	1	4	4	3	5	1	2	1	1	3	5	1	4	3	4	4	3	4	2	1	4	5	2	4	4	5	5
18/02/2019 10:47:26	Yes, I accept to participate in this study	19	Female	Yes		UAM	1	No	No		1	4	2	5	2	1	2	3	4	1	5	2	2	4	4	1	4	2	3	3	4	2	4	1	5	4	2	1	2	5	1	1	1	5	2	5	4	5	2
18/02/2019 10:48:06	Yes, I accept to participate in this study	20	Female	Yes		UAM	2	No	No		1	5	1	3	1	1	3	4	3	1	3	1	2	4	5	1	1	1	3	4	2	1	4	3	5	1	1	3	1	4	2	1	3	5	2	3	4	3	1
18/02/2019 10:50:20	Yes, I accept to participate in this study	18	Female	Yes		UAM	1	No	No		1	3	2	5	2	1	3	2	2	1	5	3	1	4	2	2	4	2	2	3	2	2	3	1	4	2	1	3	3	5	3	2	2	5	4	4	4	4	2
18/02/2019 10:50:27	Yes, I accept to participate in this study	18	Female	Yes		UAM	1	No	No		1	3	1	5	1	2	1	2	2	1	5	1	1	5	5	3	4	5	5	4	3	3	1	1	4	1	1	2	1	1	5	2	2	5	3	5	5	5	2
18/02/2019 10:50:44	Yes, I accept to participate in this study	19	Female	Yes		UAM	1	No	Sí	Revista cerebro y mente	2	4	1	3	2	2	2	2	4	1	5	1	1	5	5	2	5	3	5	4	3	3	5	1	5	1	1	3	4	5	5	3	2	5	4	5	4	5	5
18/02/2019 10:52:00	Yes, I accept to participate in this study	18	Female	Yes		UAM	1	No	No		1	4	1	5	4	1	1	3	2	1	4	1	1	5	2	1	4	1	5	4	3	1	3	1	5	3	1	3	4	5	5	1	2	5	4	4	3	3	2
18/02/2019 10:53:07	Yes, I accept to participate in this study	19	Female	Yes		UAM	1	No	No		1	4	1	2	2	1	3	3	2	1	1	3	4	5	4	2	4	2	4	3	1	3	4	4	4	2	3	3	2	4	3	2	2	4	3	2	4	4	4
18/02/2019 11:17:25	Yes, I accept to participate in this study	19	Female	Yes		UAM	2	No	No		1	4	3	4	1	2	3	2	2	1	5	1	2	5	3	2	3	1	4	2	4	1	2	1	3	2	1	3	3	5	3	1	4	4	3	3	4	3	1
18/02/2019 11:18:06	Yes, I accept to participate in this study	19	Female	Yes		UAM	2	No	No		1	5	1	4	2	1	5	4	3	1	5	3	2	5	2	1	5	1	5	2	2	3	2	1	5	5	1	2	1	5	3	2	1	5	4	5	3	4	3
18/02/2019 11:18:07	Yes, I accept to participate in this study	19	Female	Yes		UAM	2	No	Sí	Blog Psicología y Mente, distintos usuarios de twitter y otras páginas web	1	4	2	3	2	1	3	3	3	1	5	3	2	4	4	2	4	1	4	4	2	2	2	4	4	4	1	2	2	4	3	1	2	5	4	4	4	3	3
18/02/2019 11:19:12	Yes, I accept to participate in this study	19	Female	Yes		UAM	2	No	No		1	5	1	1	1	2	4	3	2	1	5	1	1	5	4	2	5	2	5	4	3	2	3	3	5	3	3	3	3	5	2	4	1	5	2	3	5	4	3
18/02/2019 11:22:12	Yes, I accept to participate in this study	19	Female	Yes		UAM	2	No	No		1	4	1	2	1	3	4	3	3	2	5	2	2	4	5	2	4	3	4	4	1	1	2	1	3	3	3	2	3	4	3	4	2	5	3	2	4	4	3
18/02/2019 11:25:22	Yes, I accept to participate in this study	20	Female	Yes		UAM	2	No	No		1	4	2	4	1	2	4	2	3	1	5	1	3	4	1	1	5	1	5	3	4	3	5	1	5	3	3	4	3	2	2	1	3	5	3	4	5	1	1
18/02/2019 11:53:17	Yes, I accept to participate in this study	19	Female	Yes		UAM	2	No	No		1	3	1	5	2	2	4	2	2	1	5	1	1	5	4	2	4	1	4	2	1	2	4	1	4	4	4	2	2	4	3	2	2	5	2	5	4	3	1
18/02/2019 11:55:14	Yes, I accept to participate in this study	19	Female	Yes		UAM	2	No	No		1	5	1	4	3	1	3	3	2	1	5	2	2	5	2	1	1	1	4	2	2	3	2	4	3	4	3	2	2	5	3	2	4	5	2	4	3	3	1
18/02/2019 12:09:07	Yes, I accept to participate in this study	19	Female	Yes		UAM	2	No	No		1	5	1	4	2	1	5	4	3	1	5	3	2	5	2	1	5	1	5	2	2	3	2	1	5	5	1	2	1	5	3	2	1	5	4	5	3	4	3
18/02/2019 12:19:00	Yes, I accept to participate in this study	18	Female	Yes		UAM	1	No	No		1	5	1	5	3	1	2	5	1	1	5	1	4	3	3	1	5	1	5	3	1	1	3	1	5	2	1	1	1	5	4	1	2	5	3	4	4	3	1
18/02/2019 12:19:28	Yes, I accept to participate in this study	19	Female	Yes		UAM	2	No	Sí	Libros didacticos	2	2	2	4	1	1	3	2	2	1	4	3	1	4	3	1	4	2	4	3	2	2	3	5	4	3	2	3	2	4	3	1	3	4	2	5	4	3	1
18/02/2019 12:19:49	Yes, I accept to participate in this study	18	Female	Yes		UAM	1	No	No		1	2	1	2	1	4	2	3	1	1	5	2	1	5	3	1	4	1	5	4	3	4	2	4	5	4	1	3	2	4	1	1	1	5	2	4	4	5	2
18/02/2019 12:21:29	Yes, I accept to participate in this study	20	Female	Yes		UAM	2	No	No		2	4	2	4	1	3	3	2	2	1	4	2	2	5	3	2	4	2	4	3	3	3	3	1	4	3	4	4	3	4	2	3	2	5	2	3	4	3	3
18/02/2019 12:20:05	Yes, I accept to participate in this study	19	Female	Yes		UAM	1	No	No		1	4	1	4	3	4	3	4	2	1	5	1	1	5	4	2	5	2	5	1	1	4	4	1	5	1	1	4	2	5	1	1	5	5	3	5	5	5	1
18/02/2019 12:21:44	Yes, I accept to participate in this study	19	Female	Yes		UAM	2	No	No		1	5	1	1	2	1	4	4	2	1	5	1	1	5	4	1	4	2	5	4	2	3	2	5	2	2	2	5	1	5	3	2	4	5	3	4	5	1	2
18/02/2019 12:21:51	Yes, I accept to participate in this study	19	Female	Yes		UAM	2	No	Sí	libros de psicología social y sexologia	1	5	1	3	1	2	4	3	2	1	5	2	1	3	4	1	4	1	5	3	2	1	2	2	4	4	1	2	3	5	4	2	3	4	3	3	2	4	2
18/02/2019 12:21:52	Yes, I accept to participate in this study	19	Female	Yes		UAM	2	No	Sí	Desde google académico accedo a artículos científicos de diversas editoriales como Elsevier (y otras pero no recuerdo nombres. Solo accedo a aquellas que sean gratuitas, de forma legal o no)	1	4	1	5	2	2	3	4	2	1	5	2	1	5	1	1	4	1	4	2	4	1	3	1	4	2	1	2	4	5	4	2	5	5	3	4	5	3	4
18/02/2019 12:22:52	Yes, I accept to participate in this study	20	Female	Yes		UAM	2	No	No		5	5	2	3	1	4	4	2	3	1	4	1	1	5	5	1	5	3	4	3	2	4	4	5	5	3	5	5	1	5	2	5	1	2	4	1	4	5	5
18/02/2019 12:23:39	Yes, I accept to participate in this study	19	Female	Yes		UAM	2	No	No		3	4	1	5	2	1	4	3	3	1	5	2	2	2	2	1	2	1	2	3	2	3	3	1	4	2	2	2	2	4	4	3	2	4	4	4	3	2	2
18/02/2019 12:43:05	Yes, I accept to participate in this study	20	Female	Yes		UAM	2	No	No		2	3	1	4	1	3	1	4	2	1	5	1	1	3	1	1	3	1	3	2	2	2	4	3	4	3	2	2	2	4	3	4	4	5	3	5	4	4	1
18/02/2019 12:44:21	Yes, I accept to participate in this study	18	Female	Yes		UAM	1	No	Sí	Libros de la biblioteca de la Facultad de Psicología	1	5	2	5	1	1	2	2	1	1	5	1	1	1	2	1	2	1	4	2	2	3	2	3	5	1	1	1	5	3	4	1	1	5	3	4	5	1	2
18/02/2019 12:46:33	Yes, I accept to participate in this study	20	Female	Yes		UAM	2	No	No		1	5	1	5	1	1	1	3	2	1	1	1	3	3	1	1	5	1	4	3	3	4	4	1	4	3	1	3	2	5	5	1	3	5	4	5	4	1	1
18/02/2019 13:16:03	Yes, I accept to participate in this study	18	Female	Yes		UAM	1	No	No		1	4	2	2	1	3	2	3	2	1	5	1	4	5	4	3	4	3	5	3	1	2	3	3	5	5	2	2	2	4	5	4	1	5	3	5	4	4	4
18/02/2019 13:16:57	Yes, I accept to participate in this study	18	Female	Yes		UAM	1	No	No		1	4	3	1	4	1	5	1	5	1	4	3	4	4	4	4	4	4	1	2	4	1	2	1	4	4	2	1	4	4	4	1	4	4	3	1	4	4	2
18/02/2019 13:17:30	Yes, I accept to participate in this study	20	Female	Yes		UAM	2	No	Sí	Maldita Ciencia	1	4	1	5	4	1	3	4	3	1	5	3	2	5	2	1	4	1	5	2	1	2	3	1	2	2	1	3	2	5	4	4	5	5	2	4	4	1	1
18/02/2019 13:18:36	Yes, I accept to participate in this study	20	Female	Yes		UAM	2	No	Sí	Psicología y Mente	4	5	3	5	1	1	3	2	4	1	4	2	1	4	1	1	3	1	5	3	3	1	4	4	4	1	4	1	3	4	1	5	5	3	4	4	4	5	4
18/02/2019 13:19:33	Yes, I accept to participate in this study	19	Female	Yes		UAM	1	No	No		1	4	1	3	1	3	4	4	2	1	1	2	2	4	3	1	5	4	5	3	2	4	3	1	5	2	1	1	3	5	3	3	1	4	3	4	5	2	4
18/02/2019 13:19:56	Yes, I accept to participate in this study	19	Female	Yes		UAM	1	No	No		1	2	1	5	1	1	3	3	3	1	5	3	1	5	5	2	4	1	5	2	1	2	5	3	5	4	1	1	1	5	4	1	1	5	3	5	4	3	2
18/02/2019 13:21:33	Yes, I accept to participate in this study	18	Female	Yes		UAM	1	No	No		1	4	1	5	1	1	1	3	2	1	5	1	2	4	1	1	1	1	5	1	5	2	1	5	4	1	1	3	3	1	4	1	5	4	3	5	2	2	4
18/02/2019 13:23:37	Yes, I accept to participate in this study	18	Female	Yes		UAM	1	No	Sí	"La mente es maravillosa", cuentas de Instagram sobre psicología, "quimicapau"	1	3	1	5	5	1	3	4	3	1	5	1	1	5	1	1	5	2	3	2	3	1	1	1	3	3	1	4	3	5	5	1	3	5	4	5	3	4	3
18/02/2019 13:32:29	Yes, I accept to participate in this study	20	Female	Yes		UAM	3	No	Sí	Libros diversos sobre psicología ("Somos nuestro cerebro", "Psicología de la seducción", "El poder de la mente", "La inutilidad del sufrimiento"...). También me gusta ir a charlas o verlas por internet (por ejemplo, "TED talks" relativos a temas psicológicos).	1	5	1	1	1	3	5	2	1	1	5	1	2	5	2	1	3	1	5	2	5	2	4	1	5	2	1	5	1	4	1	1	2	5	5	5	4	1	1
18/02/2019 13:37:36	Yes, I accept to participate in this study	26	Female	Yes		UAM	4	No	Sí	PSINFO	2	5	1	3	1	3	2	3	2	1	2	3	2	2	4	2	4	2	4	3	2	2	2	2	5	2	2	2	3	4	4	2	2	5	4	2	4	4	4
18/02/2019 13:46:20	Yes, I accept to participate in this study	18	Female	Yes		UAM	1	No	No		1	5	1	5	2	2	3	3	3	1	4	1	2	5	2	3	5	1	4	4	1	2	2	1	4	3	1	2	4	4	5	1	1	5	3	4	3	4	3
18/02/2019 13:49:45	Yes, I accept to participate in this study	18	Female	Yes		UAM	1	No	No		1	4	1	5	1	1	4	3	3	1	5	3	1	4	3	2	4	1	5	1	1	3	2	2	4	3	1	3	3	5	2	1	3	5	4	4	4	3	3
18/02/2019 13:51:22	Yes, I accept to participate in this study	18	Female	Yes		UAM	1	No	No		1	4	2	5	2	1	3	3	3	1	2	2	2	5	1	1	4	3	4	2	1	2	2	4	5	4	1	3	3	4	4	2	4	1	4	4	4	3	3
18/02/2019 13:51:33	Yes, I accept to participate in this study	19	Female	Yes		UAM	1	No	No		1	4	1	5	1	1	3	2	3	1	5	1	1	3	3	1	4	1	4	1	1	3	1	4	5	3	1	1	1	3	1	1	1	5	4	5	3	3	5
18/02/2019 13:51:51	Yes, I accept to participate in this study	21	Female	Yes		UAM	2	No	Sí	Libros y artículos	1	5	2	4	2	1	4	2	3	2	2	3	2	1	4	2	4	1	5	3	2	2	5	1	5	2	1	2	1	4	4	4	1	5	2	4	4	1	3
18/02/2019 13:51:57	Yes, I accept to participate in this study	22	Female	Yes		UAM	3	No	No		4	5	1	1	1	1	4	2	1	1	2	1	1	5	1	1	5	1	5	3	4	5	3	1	3	1	1	5	1	5	1	1	1	5	4	2	1	2	1
18/02/2019 13:52:20	Yes, I accept to participate in this study	18	Female	Yes		UAM	1	No	Sí	CdeCiencia, QuantumFracture (canales de YouTube)	1	5	1	2	2	2	2	5	3	1	5	3	2	3	4	1	4	1	4	4	2	1	1	1	3	2	1	1	1	5	2	1	3	5	1	5	2	2	1
18/02/2019 13:53:09	Yes, I accept to participate in this study	18	Female	Yes		UAM	1	No	No		1	5	1	4	3	2	2	2	3	1	5	3	2	4	4	2	4	3	5	4	2	2	4	4	4	3	2	3	4	4	2	2	2	5	4	2	3	4	4
18/02/2019 13:55:24	Yes, I accept to participate in this study	18	Female	Yes		UAM	1	No	No		1	5	2	5	4	2	4	3	1	1	5	4	2	5	4	1	4	3	4	3	1	3	4	4	5	2	1	3	4	5	4	2	1	4	2	4	2	5	1
18/02/2019 13:55:57	Yes, I accept to participate in this study	19	Female	Yes		UAM	1	No	Sí	YouTube y páginas web de psicología	1	4	2	3	1	2	2	1	2	2	4	3	1	4	2	2	4	2	4	4	1	4	2	4	5	2	1	1	4	5	4	1	2	5	3	5	4	1	4
18/02/2019 13:56:12	Yes, I accept to participate in this study	18	Female	Yes		UAM	1	No	No		2	5	1	1	2	1	3	2	3	1	5	3	2	4	4	2	5	1	5	3	2	1	3	2	3	2	1	3	3	5	2	1	3	4	3	4	3	4	1
18/02/2019 16:19:01	Yes, I accept to participate in this study	18	Female	Yes		UAM	1	No	No		1	4	2	5	2	1	2	2	3	1	5	4	4	2	2	2	4	1	4	2	1	2	5	2	4	3	1	1	2	4	5	1	3	5	3	5	4	4	3
18/02/2019 16:20:36	Yes, I accept to participate in this study	21	Female	Yes		UAM	1	No	No		1	4	1	2	1	3	3	3	4	1	1	2	1	4	4	2	5	1	4	1	3	3	5	4	5	3	1	1	1	5	3	1	3	5	4	2	2	3	4
18/02/2019 16:19:51	Yes, I accept to participate in this study	19	Female	Yes		UAM	1	No	No		1	5	1	5	1	1	1	3	3	2	3	3	2	4	1	2	3	2	2	4	1	4	3	1	5	2	3	4	3	1	1	1	4	5	3	5	4	3	3
18/02/2019 16:21:30	Yes, I accept to participate in this study	20	Female	Yes		UAM	1	No	Sí	Redes sociales, Wikipedia	1	5	1	4	1	1	1	5	1	1	5	1	1	5	3	2	4	4	3	3	1	2	3	1	5	5	1	3	1	5	1	1	3	5	5	3	5	5	2
18/02/2019 16:21:55	Yes, I accept to participate in this study	19	Female	Yes		UAM	1	No	No		1	3	1	5	3	3	4	4	2	1	5	2	1	4	1	1	2	1	5	4	1	2	4	4	5	1	1	1	3	5	1	1	5	5	4	2	4	3	2
18/02/2019 16:22:41	Yes, I accept to participate in this study	20	Female	Yes		UAM	2	No	Sí	Revista Mente y Cerebro, Revista Investigación y Ciencia; sección científica de periódicos como El País, ABC y la Vanguardia, y blogs de neurociencia en Tumblr	1	4	1	5	5	1	4	3	3	1	5	1	4	4	4	1	2	1	3	5	5	3	2	1	4	2	1	3	2	4	4	1	2	5	3	5	4	2	2
18/02/2019 16:26:33	Yes, I accept to participate in this study	18	Female	Yes		UAM	1	No	Sí	La revista de Psicología "Mente y cerebro"	1	5	1	5	2	1	3	4	3	1	5	3	3	3	3	2	2	1	5	4	3	2	3	1	3	2	1	3	2	4	3	1	3	5	2	5	2	4	4
18/02/2019 16:46:09	Yes, I accept to participate in this study	18	Female	Yes		UAM	1	No	No		1	1	1	5	2	1	3	3	2	1	5	1	1	5	4	2	4	1	3	2	2	3	3	1	4	3	1	3	3	5	1	2	2	5	1	5	5	3	1
18/02/2019 16:48:00	Yes, I accept to participate in this study	18	Female	Yes		UAM	1	No	No		1	4	2	5	1	1	3	4	1	1	5	1	1	5	1	1	1	1	5	2	1	1	5	4	5	3	1	2	1	4	2	1	4	5	3	2	5	4	3
18/02/2019 16:50:13	Yes, I accept to participate in this study	19	Female	Yes		UAM	1	No	No		1	4	1	3	2	1	2	1	2	1	5	1	1	5	4	3	4	2	2	3	4	3	3	2	3	4	1	1	3	5	2	1	1	5	3	5	5	5	3
18/02/2019 17:16:52	Yes, I accept to participate in this study	18	Female	Yes		UAM	1	No	No		1	1	1	5	5	3	2	1	2	1	5	3	1	4	4	2	4	2	5	1	1	3	2	5	5	2	4	4	3	5	1	4	5	5	3	5	4	2	4
18/02/2019 17:17:40	Yes, I accept to participate in this study	18	Female	Yes		UAM	1	No	No		1	4	1	1	5	3	2	3	2	1	4	3	2	4	3	2	4	4	5	3	4	3	3	4	5	3	1	4	3	5	2	3	5	5	3	5	4	4	2
18/02/2019 17:19:39	Yes, I accept to participate in this study	19	Female	Yes		UAM	1	No	No		1	3	1	5	2	1	2	3	3	1	4	3	2	5	5	1	5	4	2	4	1	1	3	5	5	2	1	3	3	5	4	1	2	5	3	5	4	4	2
18/02/2019 17:20:18	Yes, I accept to participate in this study	18	Female	Yes		UAM	1	No	No		1	5	2	4	1	3	3	2	2	1	4	2	2	4	3	1	4	3	2	3	2	3	2	5	5	4	2	4	2	5	1	3	2	5	3	2	4	5	4
18/02/2019 17:21:38	Yes, I accept to participate in this study	18	Female	Yes		UAM	1	No	No		1	5	1	5	2	1	1	4	1	1	5	2	4	5	4	1	4	1	5	4	2	2	4	1	5	2	4	4	1	5	1	1	1	5	4	5	4	2	2
18/02/2019 17:48:44	Yes, I accept to participate in this study	18	Female	Yes		UAM	1	No	No		1	5	1	5	5	1	2	2	2	1	5	2	3	4	2	2	2	1	5	3	4	2	3	2	3	2	1	3	2	4	2	1	4	5	2	3	4	1	2
18/02/2019 17:50:30	Yes, I accept to participate in this study	18	Female	Yes		UAM	1	No	No		1	5	1	5	3	3	4	2	3	1	3	3	4	4	2	3	4	4	5	4	1	1	5	1	4	3	1	4	3	4	3	3	1	5	2	3	4	2	4
18/02/2019 17:51:42	Yes, I accept to participate in this study	20	Female	Yes		UAM	2	No	No		1	5	1	5	2	1	2	2	1	1	5	3	1	4	1	1	2	1	4	2	5	3	3	4	4	2	2	4	1	5	1	1	2	5	4	5	2	4	2
18/02/2019 17:57:30	Yes, I accept to participate in this study	19	Female	Yes		UAM	2	No	Sí	Libros, revistas científicas, enciclopedias médicas, redes sociales, artículos online, ...	1	4	2	5	1	1	3	5	2	1	5	3	2	5	4	1	4	2	5	3	5	2	2	1	4	2	2	4	3	5	1	2	2	5	2	2	4	3	2
4/03/2019 13:24:11	Yes, I accept to participate in this study	20	Female	Yes		UAM	3	No	No		1	4	1	2	2	1	2	4	3	1	2	3	4	4	2	1	4	1	4	3	1	2	5	1	5	1	2	3	2	4	4	3	2	4	4	4	5	2	2
4/03/2019 13:46:25	Yes, I accept to participate in this study	22	Female	Yes		UAM	3	No	Sí	Redes sociales: Alex Riviero (twitter), la gata de Schrodinguer (YouTube)	1	5	1	5	2	1	5	4	3	1	5	1	3	4	1	1	4	1	5	4	4	3	2	4	4	3	2	3	1	3	2	1	1	5	1	4	1	2	2
4/03/2019 17:36:25	Yes, I accept to participate in this study	21	Female	Yes		UAM	4	No	No		1	2	2	2	1	1	3	4	3	1	4	1	1	5	4	1	5	1	3	5	4	3	1	5	5	1	2	2	1	3	1	1	3	5	3	1	5	1	1
4/03/2019 23:13:26	Yes, I accept to participate in this study	21	Female	Yes		UAM	4	No	No		2	5	1	5	1	1	2	2	2	2	4	3	1	5	1	1	3	1	3	3	3	3	2	1	3	3	2	1	3	4	2	1	4	5	3	4	2	3	2
28/02/2019 17:42:16	Yes, I accept to participate in this study	53	Female	Yes		UAM	4	No	No		1	4	1	4	2	1	4	3	1	1	3	1	2	3	5	1	4	1	5	5	4	4	5	1	5	2	1	3	3	5	1	3	3	2	4	2	4	3	5
4/03/2019 12:13:18	Yes, I accept to participate in this study	22	Female	Yes		UAM	4	No	Sí	Twitter @Guanan_ ‏@psicovalenciano ‏@yusterafa ‏@Psiky_ ‏@eparquiodelgado ‏@JCesarPL ‏@RamonNogueras ‏ ‏@gominolasdpetro ‏@Cristrinaranjus ‏@HelenaMatute ‏@CdeCiencia ‏@SchrodingerGata ‏@rpascualverdu ‏@MoraEAO ‏ YouTube QuantumFracture JaimeAltozano Dot CSV DateUnBlog	1	4	1	4	1	1	3	1	3	1	5	4	2	5	1	1	4	1	1	2	1	3	5	1	1	2	1	2	1	4	5	1	4	5	5	3	5	1	4
4/03/2019 21:26:27	Yes, I accept to participate in this study	20	Female	Yes		UAM	3	No	Sí	Google scholar	1	5	1	3	1	1	1	4	4	1	4	3	1	5	5	1	5	1	5	1	1	3	1	4	3	1	1	1	1	5	1	5	5	5	5	5	5	5	2
4/03/2019 23:21:06	Yes, I accept to participate in this study	22	Female	Yes		UAM	3	No	No		1	5	1	1	1	1	1	3	1	1	5	1	1	5	1	1	5	1	5	3	3	3	3	1	3	1	1	3	3	5	1	1	3	5	3	3	4	1	1
22/12/2018 11:46:51	Yes, I accept to participate in this study	22	Female	Yes		UAM	4	No	Sí		1	3	2	4	2	1	4	4	2	1	4	2	2	4	2	2	2	1	4	2	2	4	4	1	4	2	1	2	3	5	2	2	3	3	2	4	5	3	2
14/02/2019 16:52:13	Yes, I accept to participate in this study	22	Female	Yes		UAM	4	No	No		1	5	1	2	2	4	3	3	1	1	4	4	2	5	1	1	5	1	5	5	2	2	2	1	5	5	2	2	4	5	2	1	4	5	2	4	2	1	1
14/02/2019 16:59:55	Yes, I accept to participate in this study	23	Female	Yes		UAM	4	No	No		1	2	1	5	3	1	3	4	1	1	5	3	2	5	4	1	2	1	5	3	1	1	5	1	5	1	1	4	1	5	1	1	5	5	2	4	5	4	1
14/02/2019 17:00:16	Yes, I accept to participate in this study	22	Female	Yes		UAM	4	No	No		1	5	1	2	2	1	2	3	2	1	5	3	1	4	4	1	5	1	5	4	3	4	4	1	4	2	1	4	2	5	5	3	3	3	2	2	4	2	3
14/02/2019 17:02:13	Yes, I accept to participate in this study	21	Female	Yes		UAM	4	No	No		1	2	1	2	2	1	3	4	3	1	5	4	4	5	2	1	2	2	5	3	2	1	5	1	5	3	2	3	3	4	4	1	4	4	3	5	5	3	2
14/02/2019 17:09:39	Yes, I accept to participate in this study	24	Female	Yes		UAM	4	No	No		4	5	4	2	1	2	3	4	3	1	2	1	1	4	2	2	5	1	3	2	4	2	4	1	4	1	3	2	2	4	2	4	2	5	2	2	3	1	2
14/02/2019 18:19:31	Yes, I accept to participate in this study	21	Female	Yes		UAM	4	No	No		1	5	1	3	1	4	4	2	3	1	2	1	1	1	4	1	5	1	5	4	2	5	4	1	5	5	2	5	1	4	1	3	1	5	5	2	3	4	4
14/02/2019 18:33:11	Yes, I accept to participate in this study	21	Female	Yes		UAM	4	No	No		1	5	2	2	4	1	2	1	1	1	4	5	4	3	4	1	4	1	3	3	1	2	1	1	5	4	3	4	2	5	5	3	2	1	3	4	4	3	2
14/02/2019 20:13:52	Yes, I accept to participate in this study	21	Female	Yes		UAM	3	No	No		1	5	1	5	4	1	1	4	3	1	5	2	4	5	4	1	4	1	5	5	5	1	5	1	2	2	1	4	1	4	1	1	5	5	2	5	5	1	1
16/02/2019 16:17:21	Yes, I accept to participate in this study	21	Female	Yes		UAM	4	No	Sí	Noticias difundidas en prensa virtual	1	5	1	3	2	1	2	4	3	1	4	1	1	3	2	1	5	1	5	4	4	1	2	1	5	3	1	3	3	5	5	1	1	5	4	2	5	4	3
24/02/2019 8:35:35	Yes, I accept to participate in this study	24	Female	Yes		UAM	4	No	Sí	Google académico, dialnet	1	5	1	3	2	2	3	4	3	1	2	1	2	5	4	1	2	1	5	3	1	3	4	2	4	3	1	4	1	5	4	1	3	5	5	5	4	1	2
24/02/2019 9:31:23	Yes, I accept to participate in this study	22	Female	Yes		UAM	4	No	Sí	Libros sobre temas concretos.	5	4	1	5	1	1	5	4	1	1	4	1	1	4	1	1	4	1	4	1	1	3	5	4	4	4	1	1	1	4	4	1	5	5	2	4	4	1	1
24/02/2019 21:02:13	Yes, I accept to participate in this study	24	Female	Yes		UAM	4	No	Sí	Periódico digital	1	5	1	2	2	4	2	4	2	1	4	1	1	5	5	5	5	5	5	4	1	4	5	3	5	4	4	2	4	5	1	4	5	4	4	3	4	2	4
25/02/2019 11:21:05	Yes, I accept to participate in this study	21	Female	Yes		UAM	4	No	Sí	RRSS: Ricardo de Pascual (@rpascualverdu), Voro (@Voro2492), Juanan (@Guanan_), entre otros.	1	2	1	5	2	1	1	2	1	1	2	3	1	4	2	1	3	1	5	4	1	1	3	1	3	4	3	4	1	4	1	1	3	4	1	2	4	1	2
28/02/2019 17:42:16	Yes, I accept to participate in this study	53	Female	Yes		UAM	4	No	No		1	4	1	4	2	1	4	3	1	1	3	1	2	3	5	1	4	1	5	5	4	4	5	1	5	2	1	3	3	5	1	3	3	2	4	2	4	3	5
4/03/2019 12:13:18	Yes, I accept to participate in this study	22	Female	Yes		UAM	4	No	Sí	Twitter @Guanan_ ‏@psicovalenciano ‏@yusterafa ‏@Psiky_ ‏@eparquiodelgado ‏@JCesarPL ‏@RamonNogueras ‏ ‏@gominolasdpetro ‏@Cristrinaranjus ‏@HelenaMatute ‏@CdeCiencia ‏@SchrodingerGata ‏@rpascualverdu ‏@MoraEAO ‏ YouTube QuantumFracture JaimeAltozano Dot CSV DateUnBlog	1	4	1	4	1	1	3	1	3	1	5	4	2	5	1	1	4	1	1	2	1	3	5	1	1	2	1	2	1	4	5	1	4	5	5	3	5	1	4
4/03/2019 21:26:27	Yes, I accept to participate in this study	20	Female	Yes		UAM	3	No	Sí	Google scholar	1	5	1	3	1	1	1	4	4	1	4	3	1	5	5	1	5	1	5	1	1	3	1	4	3	1	1	1	1	5	1	5	5	5	5	5	5	5	2
4/03/2019 23:21:06	Yes, I accept to participate in this study	22	Female	Yes		UAM	3	No	No		1	5	1	1	1	1	1	3	1	1	5	1	1	5	1	1	5	1	5	3	3	3	3	1	3	1	1	3	3	5	1	1	3	5	3	3	4	1	1
11/03/2019 17:08:23	Yes, I accept to participate in this study	24	Female	Yes		UAM	4	No	Sí	Twitter: -rpascualverdu, -guanan_,neuro_skeptic, FBpsy, unnombrealazar, cristrinaranjus	5	5	1	3	5	1	1	4	1	1	5	5	3	5	4	1	3	1	3	1	1	1	3	1	5	2	1	1	3	5	4	1	5	5	5	4	3	1	1
11/03/2019 16:27:46	Yes, I accept to participate in this study	18	Female	Yes		UAM	1	No	No		1	1	1	5	1	1	1	4	2	2	4	2	3	4	2	2	2	2	4	2	4	2	2	2	4	2	2	2	2	2	2	4	4	4	4	4	2	3	2
11/03/2019 16:30:41	Yes, I accept to participate in this study	18	Female	Yes		UAM	1	No	No		1	2	1	4	4	1	3	3	3	2	5	2	4	3	2	2	4	2	5	2	1	4	2	1	4	2	2	3	2	4	1	1	2	5	3	3	4	3	2
11/03/2019 16:32:25	Yes, I accept to participate in this study	18	Female	Yes		UAM	1	No	Sí	Psicología y Mente de Twitter entre otras	1	5	2	2	1	1	3	4	3	1	1	2	1	5	4	4	4	1	2	1	1	2	4	1	5	3	1	2	3	4	2	1	2	4	3	5	3	5	3
11/03/2019 16:33:36	Yes, I accept to participate in this study	21	Female	Yes		UAM	3	No	No		2	4	1	4	4	1	1	2	1	1	5	1	4	4	2	2	4	1	4	3	5	3	3	1	4	3	2	5	1	5	4	1	4	5	4	4	4	3	2
11/03/2019 16:35:19	Yes, I accept to participate in this study	20	Female	Yes		UAM	3	No	No		1	5	1	5	3	1	5	1	1	1	5	4	3	3	4	2	1	1	5	2	5	4	1	1	1	1	4	1	3	5	1	1	5	5	4	2	1	2	1
11/03/2019 16:37:36	Yes, I accept to participate in this study	18	Female	Yes		UAM	1	No	No		1	5	2	5	2	1	2	3	2	1	5	2	2	5	3	2	4	1	3	4	3	2	3	1	5	4	1	2	3	5	3	1	4	5	3	5	4	4	3
11/03/2019 16:39:07	Yes, I accept to participate in this study	28	Female	Yes		UAM	2	No	No		1	5	1	2	5	1	3	5	1	1	5	1	1	5	5	1	4	1	5	4	1	4	3	1	5	2	1	1	2	5	2	3	1	5	2	5	5	1	1
11/03/2019 16:43:55	Yes, I accept to participate in this study	19	Female	Yes		UAM	1	No	No		1	5	1	1	1	1	3	3	3	1	5	2	1	4	3	1	5	2	5	4	4	3	2	1	5	3	1	3	3	5	3	1	1	5	4	4	4	5	4
11/03/2019 17:02:40	Yes, I accept to participate in this study	19	Female	Yes		UAM	1	No	No		1	5	1	5	3	1	2	2	2	1	5	3	4	4	3	2	4	2	2	3	3	2	3	3	5	3	1	3	4	5	1	4	3	5	1	4	4	4	3
11/03/2019 17:06:31	Yes, I accept to participate in this study	18	Female	Yes		UAM	1	No	Sí	Psicología, mente y cerebro	1	3	1	5	3	3	2	3	2	1	5	1	3	4	4	2	4	3	5	3	2	4	4	2	5	3	2	2	3	4	2	2	4	5	4	5	4	5	1
11/03/2019 17:08:22	Yes, I accept to participate in this study	20	Female	Yes		UAM	1	No	No		1	3	1	1	1	1	4	1	1	1	5	1	1	5	4	2	3	3	5	4	1	1	4	4	4	2	1	2	2	4	1	1	5	5	2	2	4	3	4
11/03/2019 17:18:40	Yes, I accept to participate in this study	20	Female	Yes		UAM	2	No	No		1	5	2	5	1	4	2	4	3	1	5	1	2	5	4	3	3	4	3	2	2	4	4	4	5	2	2	3	3	4	5	3	2	5	3	4	3	3	4
11/03/2019 17:22:25	Yes, I accept to participate in this study	20	Female	Yes		UAM	3	No	No		1	5	1	1	1	1	1	3	2	1	1	1	5	5	5	1	4	4	5	3	2	3	3	2	2	4	1	4	1	5	1	3	1	5	4	4	2	4	4
11/03/2019 17:34:48	Yes, I accept to participate in this study	19	Female	Yes		UAM	2	No	Sí	Artículos de divulgación on-line	1	4	1	2	1	1	3	4	1	1	5	2	2	4	5	3	4	1	5	2	1	3	2	1	5	4	4	3	3	5	4	2	3	4	1	1	5	5	2
11/03/2019 17:39:34	Yes, I accept to participate in this study	19	Female	Yes		UAM	1	No	No	0	1	5	1	3	1	1	4	1	1	1	2	2	1	5	5	1	3	1	4	3	3	3	4	1	4	4	3	3	3	5	2	1	1	5	4	3	4	3	3
11/03/2019 17:50:45	Yes, I accept to participate in this study	19	Female	Yes		UAM	2	No	No		1	5	1	3	2	2	4	2	2	1	4	2	1	5	4	1	2	3	5	4	1	3	4	1	4	2	2	3	3	5	2	2	2	4	4	4	4	4	2
11/03/2019 18:07:57	Yes, I accept to participate in this study	19	Female	Yes		UAM	1	No	No		1	4	2	5	5	1	1	4	2	1	5	3	2	4	4	1	3	1	4	4	2	3	2	2	4	5	1	1	1	4	2	1	5	5	4	5	4	3	2
11/03/2019 18:34:38	Yes, I accept to participate in this study	22	Female	Yes		UAM	3	No	No		3	5	1	1	2	1	2	3	3	1	3	1	1	5	4	1	4	1	5	5	4	3	1	1	4	3	3	2	3	4	1	2	5	5	3	4	2	1	3
11/03/2019 18:48:31	Yes, I accept to participate in this study	18	Female	Yes		UAM	1	No	No		1	2	1	5	1	1	2	4	1	1	3	1	1	4	5	2	1	2	5	4	1	2	1	2	5	3	2	2	2	5	1	1	2	5	2	5	4	1	1
11/03/2019 18:51:58	Yes, I accept to participate in this study	20	Female	Yes		UAM	3	No	Sí	YouTube: la gata de schrodinger, cdeciencia, scishow, mi dieta cojea, quantum fracture, scishow psych, sexplanations	1	4	1	5	2	1	3	3	4	1	4	1	3	4	1	1	2	1	5	1	4	1	4	1	3	1	1	3	1	4	3	1	3	5	1	2	3	1	1
11/03/2019 18:55:44	Yes, I accept to participate in this study	21	Female	Yes		UAM	2	No	Sí	Revista mente y cerebro	1	4	1	4	3	1	5	1	2	1	5	3	1	5	1	1	4	1	5	3	3	3	2	1	2	3	2	3	3	4	4	1	2	4	3	4	5	3	3
11/03/2019 19:37:52	Yes, I accept to participate in this study	19	Female	Yes		UAM	1	No	Sí	MuyInteresante, Quo, ...	1	5	1	5	1	1	3	3	3	1	5	2	2	5	5	1	4	4	5	1	1	1	4	4	4	2	1	5	2	5	1	1	5	5	2	5	4	3	1
11/03/2019 19:44:39	Yes, I accept to participate in this study	19	Female	Yes		UAM	2	No	Sí	Canales de Youtube: DateUnVoltio, Quantumfracture, Antroporama, La Hiperactina, asapSCIENCE, La Gata de Schrödinger, Mi dieta cojea, Physics Girl, Psico Vlog y Vihart. Web: Psicología y Mente	1	4	1	5	1	1	4	3	3	1	4	3	4	4	1	1	4	1	5	4	1	3	2	1	4	2	2	5	1	5	2	2	5	5	3	3	4	3	4
11/03/2019 19:56:37	Yes, I accept to participate in this study	20	Female	Yes		UAM	2	No	No		1	5	1	5	1	3	2	1	3	1	5	3	5	5	4	1	4	1	5	3	5	3	5	1	5	2	2	2	3	5	1	1	5	5	3	2	5	3	5
11/03/2019 19:56:39	Yes, I accept to participate in this study	20	Female	Yes		UAM	3	No	No		1	3	1	3	3	1	2	3	3	1	4	1	1	5	4	1	5	2	3	4	3	2	1	1	5	2	2	2	3	5	5	2	2	5	3	4	5	2	4
11/03/2019 20:04:09	Yes, I accept to participate in this study	20	Female	Yes		UAM	3	No	No		4	4	1	1	1	2	2	2	3	1	4	1	1	4	2	2	4	1	5	4	2	5	5	1	5	3	2	1	2	4	2	4	1	4	4	2	4	2	2
11/03/2019 20:15:03	Yes, I accept to participate in this study	19	Female	Yes		UAM	2	No	No		1	5	1	5	1	1	2	2	2	1	5	2	1	2	4	1	2	1	4	5	1	2	4	1	4	3	1	4	1	4	2	3	1	5	3	2	3	4	3
11/03/2019 20:21:24	Yes, I accept to participate in this study	19	Female	Yes		UAM	2	No	No		1	2	1	4	4	1	3	3	3	2	3	3	3	4	4	2	5	1	4	3	2	3	4	1	3	3	1	3	3	4	3	1	4	3	3	3	4	3	2
11/03/2019 21:24:16	Yes, I accept to participate in this study	18	Female	Yes		UAM	1	No	No		1	4	1	5	1	2	3	4	3	1	4	1	4	5	1	1	4	1	5	4	4	2	1	1	4	3	1	4	2	5	5	2	1	5	4	3	4	5	2
11/03/2019 21:34:03	Yes, I accept to participate in this study	19	Female	Yes		UAM	2	No	No		1	1	1	1	1	2	2	2	1	1	5	3	1	2	5	1	2	1	5	4	1	1	1	2	4	4	1	2	1	5	5	2	1	5	1	3	4	5	4
11/03/2019 22:53:28	Yes, I accept to participate in this study	20	Female	Yes		UAM	3	No	Sí	Revista Mente y Cerebro	1	2	1	2	4	1	2	2	2	1	5	4	2	5	4	1	5	2	5	5	4	3	1	1	4	3	2	2	2	4	1	1	5	5	4	5	4	2	2
12/03/2019 0:10:13	Yes, I accept to participate in this study	22	Female	Yes		UAM	4	No	Sí		1	4	1	1	1	2	4	4	1	1	5	1	1	5	2	1	3	1	4	3	4	4	2	1	3	1	3	4	2	5	1	4	1	4	4	5	5	1	4
12/03/2019 8:35:17	Yes, I accept to participate in this study	18	Female	Yes		UAM	1	No	No		1	3	1	5	3	1	1	5	3	1	5	1	3	5	5	4	2	2	4	4	1	1	4	4	5	5	1	1	2	5	3	1	2	5	3	5	5	1	1
12/03/2019 9:08:35	Yes, I accept to participate in this study	22	Female	Yes		UAM	4	No	Sí	Rasgo Latente, Psicologia y Mente	2	4	1	2	1	2	2	2	2	1	2	1	2	4	2	2	3	1	4	2	1	3	4	1	4	3	2	3	2	4	4	2	2	4	5	2	4	2	3
12/03/2019 9:43:21	Yes, I accept to participate in this study	21	Female	Yes		UAM	4	No	No		1	3	1	3	3	1	1	4	3	1	3	3	1	3	5	1	4	1	5	3	1	3	3	1	2	1	2	5	2	5	2	1	3	5	3	4	2	1	1
12/03/2019 9:51:36	Yes, I accept to participate in this study	18	Female	Yes		UAM	1	No	Sí	Psycinfo	1	3	1	5	1	3	3	3	2	1	5	1	3	3	1	1	4	1	5	3	3	2	5	1	4	2	1	3	2	5	1	1	3	5	3	5	4	3	3
12/03/2019 9:52:02	Yes, I accept to participate in this study	25	Female	Yes		UAM	4	No	Sí	Personas que sigo en twitter que hacen divulgación, adjuntando links de los papers.	1	5	1	5	3	1	3	4	2	1	5	1	2	4	4	2	4	1	3	2	2	2	4	1	4	1	1	4	2	5	4	2	4	5	3	2	5	4	3
12/03/2019 9:56:53	Yes, I accept to participate in this study	23	Female	Yes		UAM	4	No	No		2	2	1	4	2	2	3	2	2	1	3	1	1	3	3	1	4	1	5	4	3	3	2	4	4	3	3	3	1	4	4	3	2	4	4	4	4	2	3
12/03/2019 10:27:45	Yes, I accept to participate in this study	27	Female	Yes		UAM	4	No	No		1	5	1	5	5	1	4	5	3	1	5	1	5	5	4	1	5	1	5	3	1	5	3	1	3	1	1	4	1	4	1	1	5	5	1	5	3	1	1
12/03/2019 10:42:24	Yes, I accept to participate in this study	21	Female	Yes		UAM	4	No	No		1	4	1	5	1	1	2	2	1	1	2	1	1	5	1	1	4	1	4	2	3	2	2	1	3	1	1	2	2	4	1	1	5	4	2	3	4	2	4
12/03/2019 11:03:53	Yes, I accept to participate in this study	21	Female	Yes		UAM	3	No	No		1	4	1	5	1	2	3	3	2	1	3	2	1	5	4	2	4	1	3	3	2	2	2	4	4	3	1	3	3	4	4	2	2	5	3	2	2	2	4
12/03/2019 11:03:55	Yes, I accept to participate in this study	27	Female	Yes		UAM	4	No	No		1	4	1	3	1	2	3	3	2	1	3	2	2	4	4	2	3	4	4	3	3	3	4	2	4	3	1	3	3	4	4	2	3	4	3	4	4	3	2
12/03/2019 12:26:40	Yes, I accept to participate in this study	18	Female	Yes		UAM	1	No	No		1	5	1	1	1	1	1	1	1	1	5	1	5	5	4	1	3	4	5	1	4	1	5	1	4	3	1	1	4	5	3	2	3	1	3	5	5	2	1
12/03/2019 14:08:06	Yes, I accept to participate in this study	22	Female	Yes		UAM	4	No	No		2	5	2	2	2	2	2	1	1	1	2	2	3	4	2	2	4	2	4	2	2	2	3	3	3	4	3	3	3	5	2	4	2	3	4	3	1	4	4
12/03/2019 14:37:12	Yes, I accept to participate in this study	21	Female	Yes		UAM	4	No	No		1	4	1	4	1	2	4	3	2	1	4	4	1	5	2	1	5	2	5	4	1	2	5	1	3	2	1	3	3	4	1	2	3	2	2	2	4	4	4
12/03/2019 15:09:11	Yes, I accept to participate in this study	18	Female	Yes		UAM	1	No	No		1	5	1	5	4	1	3	5	3	1	5	1	4	5	5	1	5	1	5	1	4	1	5	1	5	5	1	5	1	5	4	1	5	5	5	5	5	3	1
12/03/2019 18:15:36	Yes, I accept to participate in this study	18	Female	Yes		UAM	1	No	No		1	5	1	5	1	1	2	2	3	1	4	3	1	4	5	2	4	3	5	4	5	4	1	1	5	4	1	3	3	5	2	2	2	4	3	5	5	4	5
12/03/2019 22:49:57	Yes, I accept to participate in this study	18	Female	Yes		UAM	1	No	No		1	5	1	4	3	1	2	4	2	1	5	1	1	4	3	2	3	2	2	2	3	3	3	1	4	4	1	3	3	4	4	2	1	5	3	2	5	4	3
13/03/2019 9:41:46	Yes, I accept to participate in this study	23	Female	Yes		UAM	4	No	Sí	No puedo especificar un medio concreto. Suelo leer artículos de prensa, o cosas que me parezcan curiosas que veo por Instagram, sin que sea una cuenta concreta.	1	5	1	5	2	1	1	4	1	1	5	5	3	5	4	1	1	1	5	1	1	3	1	1	5	2	1	3	3	5	1	1	5	5	4	5	4	2	1
13/03/2019 14:34:44	Yes, I accept to participate in this study	20	Female	Yes		UAM	2	No	No		1	5	2	5	1	1	5	3	3	1	5	3	1	3	1	1	5	1	5	5	1	3	3	1	1	3	1	3	3	5	1	1	5	4	3	3	3	5	1
13/03/2019 14:38:54	Yes, I accept to participate in this study	19	Female	Yes		UAM	1	No	No		1	3	1	2	4	1	3	3	2	1	5	1	2	3	3	1	4	1	4	4	2	1	3	2	5	3	2	4	2	4	1	1	1	5	2	5	4	2	3
14/03/2019 13:02:20	Yes, I accept to participate in this study	18	Female	Yes		UAM	1	No	No		1	5	1	5	1	1	1	3	1	1	5	5	1	5	5	1	5	2	1	3	1	1	1	1	4	3	1	3	3	5	5	1	3	5	3	5	4	5	4
14/03/2019 17:43:42	Yes, I accept to participate in this study	21	Female	Yes		UAM	4	No	No		4	4	1	1	1	1	4	2	3	1	3	3	1	4	2	1	2	1	1	4	4	5	4	1	4	1	2	3	3	5	1	1	3	2	5	2	2	1	2
14/03/2019 18:30:58	Yes, I accept to participate in this study	22	Female	Yes		UAM	4	No	No		1	5	1	2	2	1	2	3	1	1	3	1	1	4	4	1	5	1	5	2	2	2	4	1	4	1	3	4	3	4	5	1	4	4	5	4	3	4	2
15/03/2019 14:26:40	Yes, I accept to participate in this study	18	Female	Yes		UAM	1	No	Sí	Estoy suscrita a la revista Mente y cerebro	1	5	1	4	1	1	3	4	3	1	5	1	2	4	1	1	4	1	5	1	1	1	1	1	2	1	1	4	2	4	1	1	3	5	2	2	5	4	4
18/03/2019 16:53:39	Yes, I accept to participate in this study	21	Female	Yes		UAM	3	No	No		1	5	1	5	1	1	3	3	3	1	5	1	1	5	3	1	3	1	5	1	1	1	1	1	3	3	1	1	1	3	1	1	1	5	3	2	5	1	1
18/03/2019 21:06:50	Yes, I accept to participate in this study	20	Female	Yes		UAM	3	No	No		1	5	1	3	5	1	2	1	3	1	5	2	2	4	2	1	4	1	3	4	3	2	3	1	4	3	1	3	3	5	1	3	5	5	3	3	4	2	2
18/03/2019 22:33:49	Yes, I accept to participate in this study	20	Female	Yes		UAM	3	No	No		1	5	1	3	1	2	3	5	2	1	5	1	1	5	1	1	3	1	5	3	4	1	5	1	5	5	1	2	2	5	1	3	5	4	3	4	5	1	1
18/03/2019 23:02:11	Yes, I accept to participate in this study	22	Female	Yes		UAM	3	No	Sí	Mente y cerebro, neuro_class	1	5	1	3	1	1	2	2	2	1	5	1	1	5	1	1	4	1	2	1	2	5	5	1	4	4	3	4	1	5	4	1	1	5	2	2	3	1	2
19/03/2019 12:50:57	Yes, I accept to participate in this study	21	Female	Yes		UAM	2	No	Sí	Sciencedirect	1	4	1	5	2	1	4	4	2	1	5	2	2	4	3	1	2	1	2	3	1	1	4	1	3	3	1	2	1	4	4	1	5	5	2	5	5	3	1
20/03/2019 0:28:11	Yes, I accept to participate in this study	20	Female	Yes		UAM	3	No	No		1	4	1	3	2	2	3	4	3	1	5	3	2	4	3	2	4	2	4	4	3	2	3	2	4	3	3	2	2	4	4	3	3	4	2	4	4	3	2
20/03/2019 9:43:33	Yes, I accept to participate in this study	20	Female	Yes		UAM	2	No	No		1	5	1	5	5	1	3	3	2	1	5	3	1	4	1	1	2	1	5	4	1	2	5	1	4	1	1	3	3	4	1	1	5	5	3	5	5	2	2
20/03/2019 13:25:28	Yes, I accept to participate in this study	21	Female	Yes		UAM	4	No	No		1	5	1	1	4	1	4	4	1	1	5	4	1	5	4	1	5	1	5	4	4	4	1	1	5	1	1	4	1	5	3	1	1	5	4	1	5	5	5
20/03/2019 13:27:10	Yes, I accept to participate in this study	23	Female	Yes		UAM	4	No	No		1	5	2	3	2	1	1	4	2	1	5	1	1	5	4	1	5	1	5	3	2	5	3	1	5	5	3	2	3	5	4	1	3	5	3	4	5	4	2
20/03/2019 13:36:02	Yes, I accept to participate in this study	22	Female	Yes		UAM	4	No	No		2	4	1	3	1	1	2	2	3	1	2	1	2	5	2	2	4	1	4	4	2	3	4	2	4	2	2	4	3	4	2	2	4	4	3	5	2	4	3
20/03/2019 13:47:03	Yes, I accept to participate in this study	23	Female	Yes		UAM	4	No	No		1	5	1	2	1	2	4	3	3	1	4	2	2	4	3	2	3	1	4	2	1	3	3	1	5	2	3	3	3	4	2	1	4	5	4	4	4	3	3
20/03/2019 13:57:24	Yes, I accept to participate in this study	21	Female	Yes		UAM	4	No	No		1	4	1	3	5	1	2	2	2	1	4	3	1	4	1	1	3	1	5	2	1	1	4	1	4	1	3	3	3	5	1	3	5	5	4	5	5	1	2
20/03/2019 16:16:48	Yes, I accept to participate in this study	21	Female	Yes		UAM	3	No	No		1	4	1	4	3	1	3	2	3	1	5	1	1	5	1	1	4	1	5	2	5	3	4	1	3	4	1	3	3	4	2	2	4	5	3	4	5	3	2
21/03/2019 9:52:48	Yes, I accept to participate in this study	23	Female	Yes		UAM	3	No	Sí		1	3	1	5	4	2	4	4	3	1	5	5	2	5	4	2	4	1	5	2	1	2	3	2	4	3	1	3	2	4	3	1	5	4	4	5	5	4	2
21/03/2019 11:30:44	Yes, I accept to participate in this study	20	Female	Yes		UAM	3	No	No		1	5	1	2	3	1	1	3	3	1	2	3	1	4	4	1	4	1	5	5	5	3	2	5	4	5	3	3	4	3	1	1	3	5	4	5	5	1	2
21/03/2019 11:28:54	Yes, I accept to participate in this study	20	Female	Yes		UAM	3	No	No		1	4	1	3	1	1	1	5	1	1	5	4	1	4	1	3	5	1	3	1	4	1	1	1	3	1	1	3	1	5	1	1	5	5	4	5	5	3	1
21/03/2019 11:37:26	Yes, I accept to participate in this study	20	Female	Yes		UAM	3	No	No		1	5	2	1	2	2	3	2	2	1	2	1	1	5	2	1	5	1	3	4	3	2	5	1	5	4	3	4	4	5	4	3	1	1	4	1	5	5	4
21/03/2019 12:07:04	Yes, I accept to participate in this study	20	Female	Yes		UAM	3	No	No		1	4	2	4	2	2	2	3	2	1	4	3	3	4	2	1	4	1	4	4	3	3	2	1	4	4	3	3	3	4	3	2	2	4	2	4	4	2	2
21/03/2019 12:14:23	Yes, I accept to participate in this study	20	Female	Yes		UAM	3	No	No		1	4	1	2	1	2	3	4	3	2	5	3	4	4	3	2	4	2	3	4	3	2	2	1	4	2	2	1	1	4	1	1	3	5	3	4	5	3	2
21/03/2019 13:02:29	Yes, I accept to participate in this study	22	Female	Yes		UAM	3	No	No		1	3	1	3	1	1	4	4	3	3	5	1	1	5	3	1	4	4	5	3	1	1	5	1	3	4	3	1	1	1	1	3	1	3	1	5	3	5	3
21/03/2019 13:36:38	Yes, I accept to participate in this study	21	Female	Yes		UAM	3	No	No		5	5	1	1	1	1	5	1	5	1	5	5	1	5	5	1	1	1	5	1	5	5	5	5	5	1	5	1	1	5	5	1	1	5	5	1	5	5	5
21/03/2019 13:44:11	Yes, I accept to participate in this study	20	Female	Yes		UAM	3	No	No		1	2	3	3	1	1	1	3	1	1	3	1	1	4	5	3	4	1	3	3	4	3	3	1	5	3	3	4	2	4	3	3	3	4	3	4	4	3	3
21/03/2019 13:49:48	Yes, I accept to participate in this study	21	Female	Yes		UAM	3	No	No		5	5	1	1	1	1	5	1	5	1	5	5	1	5	5	1	1	1	5	1	5	5	5	5	5	1	5	1	1	5	5	1	1	5	5	1	5	5	5
21/03/2019 14:03:50	Yes, I accept to participate in this study	20	Female	Yes		UAM	3	No	No		1	5	1	2	2	1	2	5	1	1	5	1	2	5	2	1	3	1	4	2	5	2	2	1	4	3	2	3	3	5	2	1	1	5	4	4	1	2	2
21/03/2019 14:20:19	Yes, I accept to participate in this study	21	Female	Yes		UAM	3	No	No		1	5	1	1	3	1	1	5	1	1	5	1	1	5	1	1	5	1	5	2	1	1	5	5	5	1	1	1	1	5	1	1	1	5	4	5	3	1	1
21/03/2019 14:44:41	Yes, I accept to participate in this study	20	Female	Yes		UAM	3	No	No		1	5	1	2	1	1	4	3	2	3	5	3	1	5	4	2	4	2	5	4	2	2	5	1	5	5	1	2	3	5	2	2	1	5	4	2	5	4	3
21/03/2019 23:25:48	Yes, I accept to participate in this study	21	Female	Yes		UAM	3	No	No		1	5	1	4	3	1	3	2	1	1	5	3	1	3	5	1	4	1	5	4	1	3	4	1	4	1	1	3	3	5	1	1	5	5	1	3	3	1	3
22/03/2019 0:08:30	Yes, I accept to participate in this study	55	Female	Yes		UAM	3	No	Sí	Elsevier, Researchgate	3	4	3	3	1	2	3	4	2	1	3	2	2	4	4	1	4	3	3	4	3	4	2	2	4	4	3	4	2	5	3	4	2	3	4	2	2	5	2
22/03/2019 0:22:02	Yes, I accept to participate in this study	20	Female	Yes		UAM	3	No	Sí	Papers	1	1	1	3	4	1	4	3	1	1	5	5	1	1	2	1	5	1	5	3	3	1	2	1	5	3	1	1	3	3	3	1	5	5	3	5	5	3	2
25/02/2019 19:02:37	Yes, I accept to participate in this study	27	Female	Yes		UNED	1	No	No		1	5	1	5	1	5	5	1	1	1	3	1	1	1	5	5	5	5	5	4	2	3	1	5	5	1	4	4	4	5	5	5	1	1	4	1	5	3	4
25/02/2019 19:06:13	Yes, I accept to participate in this study	24	Female	Yes		UNED	1	No	No		1	4	1	3	1	1	4	2	2	1	2	1	1	4	3	2	5	2	5	5	4	3	5	5	5	3	4	3	1	5	5	3	1	5	2	2	3	1	5
25/02/2019 19:06:27	Yes, I accept to participate in this study	24	Female	Yes		UNED	1	Si	No		4	4	2	2	1	3	3	3	2	1	3	2	1	5	5	2	5	4	3	4	3	3	1	1	4	3	3	3	3	4	4	4	3	1	4	3	2	4	3
25/02/2019 19:07:41	Yes, I accept to participate in this study	22	Female	Yes		UNED	1	No	Sí		1	4	1	4	1	2	4	3	3	2	3	1	1	5	4	2	3	2	3	5	3	2	3	5	5	1	4	3	3	4	5	2	5	4	3	3	5	5	4
25/02/2019 19:07:51	Yes, I accept to participate in this study	34	Female	Yes		UNED	2	Si	No		2	4	2	3	1	2	1	3	1	1	2	1	1	5	4	1	5	3	5	3	4	3	2	4	4	3	4	4	2	5	5	4	2	4	3	1	4	2	3
25/02/2019 19:10:11	Yes, I accept to participate in this study	22	Female	Yes		UNED	1	No	No		4	5	2	4	1	2	3	3	2	2	3	2	1	4	5	4	4	4	4	2	2	3	4	5	5	2	2	3	4	5	1	4	2	4	2	4	4	4	4
25/02/2019 19:10:15	Yes, I accept to participate in this study	46	Female	Yes		UNED	4	Si	No		5	5	2	3	1	5	3	2	2	3	2	2	1	3	4	1	5	2	3	5	4	3	5	2	5	2	5	5	1	5	3	4	2	2	4	1	4	4	4
25/02/2019 19:12:13	Yes, I accept to participate in this study	32	Female	Yes		UNED	2	No	Sí	Revistas científicas	1	5	1	3	1	1	3	3	3	1	5	1	1	5	5	1	4	1	5	3	3	2	3	4	4	2	2	2	2	4	4	2	4	5	1	1	1	4	3
25/02/2019 19:13:34	Yes, I accept to participate in this study	21	Female	Yes		UNED	1	No	No		1	5	1	5	1	2	3	5	3	1	3	1	1	5	1	1	1	1	5	3	2	1	1	1	2	3	4	5	1	5	3	1	5	5	4	3	5	3	2
25/02/2019 19:13:40	Yes, I accept to participate in this study	37	Female	Yes		UNED	2	Sí	No		2	4	1	3	1	3	4	4	2	1	4	3	1	4	2	1	3	2	4	3	3	2	2	1	4	3	2	3	3	4	4	2	3	4	2	3	3	3	3
25/02/2019 19:13:55	Yes, I accept to participate in this study	20	Female	Yes		UNED	1	No	No		3	2	2	2	3	3	3	1	1	2	2	3	3	3	3	3	3	3	3	3	3	3	3	3	3	3	3	3	3	3	3	3	3	3	3	3	3	3	3
25/02/2019 19:14:36	Yes, I accept to participate in this study	22	Female	Yes		UNED	1	Si	No		1	5	1	2	1	4	3	3	2	1	4	1	1	5	5	1	5	1	5	5	1	3	5	5	5	2	4	2	3	5	1	5	5	5	1	4	1	1	4
25/02/2019 19:14:42	Yes, I accept to participate in this study	30	Female	Yes		UNED	1	Si	No		1	4	1	3	5	4	1	1	2	2	3	1	1	4	4	4	4	2	4	3	3	4	1	4	4	2	2	2	2	4	3	2	3	3	2	2	4	3	4
25/02/2019 19:14:45	Yes, I accept to participate in this study	28	Female	Yes		UNED	1	Si	No		4	5	4	3	1	2	3	4	2	1	2	1	1	4	2	2	5	2	3	4	3	3	4	4	5	1	2	2	3	4	2	2	2	5	3	5	2	2	2
25/02/2019 19:16:42	Yes, I accept to participate in this study	29	Female	Yes		UNED	1	No	No		5	2	3	3	1	3	5	3	1	2	4	1	1	5	5	5	5	5	5	3	3	3	3	3	5	3	5	3	3	5	3	3	1	5	5	1	3	5	5
25/02/2019 19:17:15	Yes, I accept to participate in this study	28	Female	Yes		UNED	2	No	Sí	Libros	4	3	2	1	1	5	1	1	1	1	2	4	4	3	5	2	5	1	5	5	5	5	5	1	5	1	2	2	2	5	5	4	1	3	2	1	4	5	4
25/02/2019 19:17:25	Yes, I accept to participate in this study	40	Female	Yes		UNED	1	Si	No		1	5	1	2	2	4	4	3	3	1	2	2	2	4	2	2	4	1	5	3	3	3	3	3	5	2	2	5	1	4	5	2	2	4	4	2	4	4	3
25/02/2019 19:17:43	Yes, I accept to participate in this study	27	Female	Yes		UNED	1	No	No		4	5	3	2	1	3	2	3	1	2	2	1	3	3	4	1	4	4	5	3	4	3	4	4	4	3	2	3	3	5	2	4	1	4	3	3	3	5	4
25/02/2019 19:24:19	Yes, I accept to participate in this study	28	Female	Yes		UNED	1	Si	No		3	5	4	2	1	2	5	2	5	5	1	1	1	1	5	5	5	5	5	4	4	4	2	4	5	5	5	2	5	5	5	5	1	1	4	2	5	5	5
25/02/2019 19:26:06	Yes, I accept to participate in this study	38	Female	Yes		UNED	1	No	Sí	National Geographic, Muy Interesante, Psicología y Mente	1	5	1	3	2	4	4	4	1	1	5	1	1	5	5	3	4	1	5	4	2	3	4	3	5	1	3	3	3	5	2	4	2	4	3	3	4	4	3
25/02/2019 19:28:18	Yes, I accept to participate in this study	22	Female	Yes		UNED	1	No	No		4	5	3	3	1	4	4	2	2	2	1	1	1	5	5	4	5	5	5	2	3	4	2	3	5	3	4	4	3	5	1	4	1	2	1	1	5	4	4
25/02/2019 19:28:22	Yes, I accept to participate in this study	38	Female	Yes		UNED	1	No	No		3	5	1	5	1	1	4	3	3	1	3	1	1	3	4	2	5	2	3	5	3	3	3	4	3	2	3	3	3	5	4	2	4	2	3	4	4	2	3
25/02/2019 19:30:42	Yes, I accept to participate in this study	19	Female	Yes		UNED	1	No	Sí	Academia.edu, research y revistas de universidades	3	5	3	1	3	2	2	3	1	2	1	1	1	5	5	3	5	2	5	3	3	4	3	5	5	3	5	5	3	5	1	2	3	5	4	3	2	3	2
25/02/2019 19:32:39	Yes, I accept to participate in this study	37	Female	Yes		UNED	1	No	No		1	1	2	5	1	3	3	3	1	1	1	1	1	1	5	5	5	1	5	5	1	5	3	1	5	1	1	4	4	5	5	5	1	1	4	1	4	5	4
25/02/2019 19:32:53	Yes, I accept to participate in this study	20	Female	Yes		UNED	1	No	No		1	4	2	3	1	1	2	3	2	1	4	1	1	4	2	2	4	2	2	3	3	2	2	4	3	3	3	3	3	4	5	4	2	2	3	3	2	2	4
25/02/2019 19:33:23	Yes, I accept to participate in this study	51	Female	Yes		UNED	1	No	No		4	3	1	1	1	3	3	3	2	1	2	3	3	3	4	3	3	2	4	3	2	3	3	2	4	4	2	2	3	4	2	2	3	3	3	2	4	4	3
25/02/2019 19:33:44	Yes, I accept to participate in this study	44	Female	Yes		UNED	1	No	No		4	4	1	2	1	3	2	2	3	2	2	2	2	3	3	3	3	3	2	3	3	2	4	4	4	3	3	2	2	3	2	2	2	2	3	2	4	3	2
25/02/2019 19:34:04	Yes, I accept to participate in this study	23	Female	Yes		UNED	1	No	Sí	Páginas web, árticulos de Internet, RRSS de psicólogas: @sarasarmiento_psicologa (entre otras en Instagram)	1	4	1	1	1	1	3	3	1	2	3	1	1	3	5	3	5	3	5	2	3	4	1	2	5	3	3	3	4	5	4	5	1	1	4	1	4	5	4
25/02/2019 19:34:13	Yes, I accept to participate in this study	23	Female	Yes		UNED	1	No	No		1	5	1	3	1	2	3	3	1	1	2	1	2	4	1	1	5	1	1	3	1	5	1	4	3	1	4	3	3	5	2	1	1	1	1	2	3	5	3
25/02/2019 19:34:47	Yes, I accept to participate in this study	24	Female	Yes		UNED	1	No	No		1	2	4	1	1	4	3	2	2	3	2	1	4	2	5	4	4	3	3	3	3	3	3	4	3	3	3	2	3	3	5	2	5	4	4	3	3	5	3
25/02/2019 19:35:26	Yes, I accept to participate in this study	36	Female	Yes		UNED	1	No	No		5	5	3	2	1	3	3	1	3	2	1	1	1	3	5	4	5	4	3	3	4	5	4	5	5	2	2	2	2	3	3	4	1	3	5	3	4	4	5
25/02/2019 19:35:36	Yes, I accept to participate in this study	27	Female	Yes		UNED	1	No	No		4	4	2	2	1	4	2	2	1	2	3	1	2	2	4	2	4	2	5	2	3	2	4	2	4	4	2	2	4	1	4	1	3	4	2	4	2	4	4
25/02/2019 19:37:49	Yes, I accept to participate in this study	50	Female	Yes		UNED	1	Si	No		5	5	3	4	2	2	4	4	2	2	2	3	2	4	4	2	4	4	4	2	2	4	2	4	3	2	2	3	3	2	4	3	4	4	3	2	4	4	3
25/02/2019 19:45:53	Yes, I accept to participate in this study	31	Female	Yes		UNED	2	No	No		4	3	3	2	1	1	2	2	2	1	3	3	1	1	4	1	4	3	3	3	3	3	3	4	3	3	3	3	3	5	3	3	1	3	5	3	3	3	4
25/02/2019 19:46:08	Yes, I accept to participate in this study	45	Female	Yes		UNED	1	No	Sí	Documentales, national geographic...	2	4	3	5	2	1	2	2	3	4	2	2	2	3	1	1	5	1	2	4	2	3	4	4	5	2	1	3	3	5	5	4	2	3	2	4	3	5	5
25/02/2019 19:46:46	Yes, I accept to participate in this study	18	Female	Yes		UNED	1	No	Sí	Psicologiaymente.com	2	5	4	2	1	5	5	2	2	2	1	1	1	5	5	1	5	1	5	4	3	3	3	5	5	1	3	2	2	5	5	5	4	5	5	2	4	4	4
25/02/2019 19:47:30	Yes, I accept to participate in this study	45	Female	Yes		UNED	1	No	No		4	3	2	2	2	4	2	2	2	1	2	2	1	3	4	3	4	2	4	4	3	2	2	5	5	2	3	3	3	1	2	2	2	4	3	2	4	4	4
25/02/2019 19:49:49	Yes, I accept to participate in this study	19	Female	Yes		UNED	2	No	No		4	5	1	1	1	2	3	4	3	2	5	1	1	5	2	1	5	4	3	2	4	3	4	5	3	2	4	2	3	5	4	1	1	2	1	5	3	3	3
25/02/2019 19:54:33	Yes, I accept to participate in this study	27	Female	Yes		UNED	1	No	No		3	2	1	2	1	1	3	3	2	3	2	1	1	3	3	2	4	3	2	3	2	3	3	4	5	3	1	3	3	4	5	2	4	5	4	4	4	3	4
25/02/2019 19:55:15	Yes, I accept to participate in this study	58	Female	Yes		UNED	3	No	Sí	MUCHAS EN SU MAYORIA PÀRA HACER LAS PECS, NO PODRÍA ESPECIFICAR NINGUNA EN CONCRETO PERO TODAS SON RELACIONADAS CON LA PSICOLOGÍA, ESTUDIOS COMO POR EJEMPLO: SOBRE ENFERMEDADES DEGENERATIVAS, AUTISMO, ALZAHEIMER , TIPOS DE MEMORIAS , ESTUDIOS DE VARIOS TIPOS PERO SON TANTOS QUE NO PODRÍA ENUMERAR TODOS.	3	5	5	1	1	1	3	2	1	1	2	1	2	5	5	1	5	5	3	4	4	2	4	4	5	5	5	4	5	5	1	5	3	4	5	2	1	5	3
25/02/2019 19:59:50	Yes, I accept to participate in this study	22	Female	Yes		UNED	1	No	No		4	3	5	1	1	4	5	2	4	1	1	1	1	5	4	1	4	2	5	5	4	4	5	4	5	5	1	1	3	5	1	5	1	2	5	1	5	5	5
25/02/2019 20:07:52	Yes, I accept to participate in this study	28	Female	Yes		UNED	2	No	No		5	5	3	2	1	4	2	4	2	1	3	1	1	5	5	1	5	4	4	3	3	3	4	4	5	4	4	4	3	5	2	3	2	2	4	4	5	5	4
25/02/2019 20:07:59	Yes, I accept to participate in this study	38	Female	Yes		UNED	1	Si	Sí	Revistas. Web.	3	4	1	1	1	3	1	1	1	1	5	3	1	5	4	1	4	4	4	4	2	2	1	4	4	1	1	3	1	4	4	2	5	4	2	2	2	1	2
25/02/2019 20:10:41	Yes, I accept to participate in this study	18	Female	Yes		UNED	1	No	No		3	3	1	5	1	1	2	3	2	2	5	1	1	4	5	2	5	4	5	3	3	4	4	3	5	3	1	1	3	5	4	1	2	4	3	2	3	3	4
25/02/2019 20:11:05	Yes, I accept to participate in this study	29	Female	Yes		UNED	1	No	No		1	1	1	1	2	1	4	2	2	2	4	5	3	4	3	2	4	1	5	3	1	1	3	1	4	3	1	3	3	5	5	3	3	3	1	4	1	1	2
25/02/2019 20:11:29	Yes, I accept to participate in this study	27	Female	Yes		UNED	1	No	No		4	5	1	2	1	1	5	1	3	1	3	1	1	3	5	2	4	1	5	4	3	3	3	5	5	1	3	3	1	4	1	1	5	5	3	5	5	1	1
25/02/2019 20:25:30	Yes, I accept to participate in this study	24	Female	Yes		UNED	2	Si	No		1	4	2	3	1	3	1	2	3	4	2	1	4	5	5	1	5	4	4	5	1	5	5	5	5	1	5	2	4	5	2	3	1	2	4	4	4	5	4
25/02/2019 20:26:01	Yes, I accept to participate in this study	24	Female	Yes		UNED	1	Si	No		2	4	1	3	2	1	1	4	2	2	4	3	1	2	1	1	2	1	5	3	4	3	4	2	4	2	2	1	4	4	2	4	1	4	3	3	4	2	4
25/02/2019 20:29:45	Yes, I accept to participate in this study	22	Female	Yes		UNED	1	No	No		1	4	1	3	4	1	3	3	2	1	4	2	1	4	5	3	3	3	4	3	4	3	1	2	3	2	3	4	3	4	2	3	3	3	4	3	2	4	4
25/02/2019 20:36:38	Yes, I accept to participate in this study	39	Female	Yes		UNED	1	Si	No		4	4	5	3	5	1	1	3	2	1	3	5	3	5	5	3	5	5	5	3	3	4	3	4	5	3	4	2	1	4	5	4	2	3	3	2	3	2	5
25/02/2019 20:38:32	Yes, I accept to participate in this study	39	Female	Yes		UNED	2	Si	Sí	Libros	1	5	1	4	1	2	2	2	1	1	4	1	1	5	2	2	5	2	3	2	1	2	2	2	4	1	4	3	3	5	1	2	4	4	1	5	4	3	3
25/02/2019 20:41:46	Yes, I accept to participate in this study	44	Female	Yes		UNED	3	Si	Sí	Pubmed, googleo académico, psychinfo	2	5	3	3	2	1	5	2	3	1	1	1	1	5	2	1	5	1	5	5	5	3	5	4	5	2	4	3	3	5	2	2	2	2	3	2	4	2	4
25/02/2019 20:45:38	Yes, I accept to participate in this study	32	Female	Yes		UNED	1	Si	No		1	5	2	1	1	1	3	3	1	1	1	1	1	5	5	1	1	1	1	5	4	1	1	5	5	1	3	2	3	5	3	5	1	4	4	4	4	3	3
25/02/2019 20:51:23	Yes, I accept to participate in this study	27	Female	Yes		UNED	2	No	No		5	3	4	3	1	1	4	4	1	5	1	1	1	5	5	2	5	5	5	3	3	5	4	5	5	4	5	2	2	5	1	1	1	5	5	1	5	5	4
25/02/2019 20:51:35	Yes, I accept to participate in this study	35	Female	Yes		UNED	1	No	No		5	3	1	2	1	5	3	2	1	1	2	1	1	1	3	4	5	4	5	5	4	4	1	3	4	3	4	3	2	5	1	5	2	2	3	2	2	5	4
25/02/2019 21:10:33	Yes, I accept to participate in this study	50	Female	Yes		UNED	2	Si	Sí	ARTICULOS DE REVISTAS CIENTIFICAS RELACIONADAS CON MI TRABAJO (RADIOLOGÍA INTERVENCIONISTA)	3	3	3	4	2	1	3	3	3	2	2	1	2	4	4	3	5	3	5	3	3	3	2	5	4	2	2	2	2	5	3	3	3	4	2	1	2	4	4
25/02/2019 21:11:01	Yes, I accept to participate in this study	41	Female	Yes		UNED	1	No	No		4	5	1	1	3	5	5	3	4	1	2	3	1	5	4	3	4	2	5	4	1	3	4	5	4	1	2	4	2	5	1	2	4	4	5	5	5	5	5
25/02/2019 21:15:09	Yes, I accept to participate in this study	39	Female	Yes		UNED	1	Si	Sí	Revista mente y cerebro, internet, redes sociales	3	5	1	2	1	3	3	2	1	1	3	3	3	3	3	3	3	3	2	3	3	4	5	5	5	1	2	3	3	5	5	3	3	1	4	3	4	3	3
25/02/2019 21:24:20	Yes, I accept to participate in this study	21	Female	Yes		UNED	2	No	No		4	4	4	3	1	4	3	3	3	1	2	2	2	4	4	2	4	4	4	3	3	2	2	4	4	3	3	4	3	4	4	3	1	4	3	3	4	4	4
25/02/2019 21:32:20	Yes, I accept to participate in this study	44	Female	Yes		UNED	1	No	No		4	5	1	2	2	1	3	4	2	1	3	3	1	4	4	1	4	4	5	3	4	4	4	3	5	4	1	3	3	5	2	2	4	4	3	2	4	5	4
25/02/2019 21:32:21	Yes, I accept to participate in this study	52	Female	Yes		UNED	1	Si	Sí	Folios. Pedagogía y saberes	1	5	1	1	1	3	1	1	1	1	1	3	1	5	5	1	5	3	5	5	1	3	1	5	5	5	3	5	3	1	1	5	1	3	5	1	2	5	1
25/02/2019 21:36:30	Yes, I accept to participate in this study	25	Female	Yes		UNED	1	Si	No		1	5	1	2	1	3	3	3	2	2	4	1	1	5	3	1	4	2	4	5	4	3	1	5	5	1	2	4	2	4	5	3	2	2	4	3	3	2	4
25/02/2019 21:37:09	Yes, I accept to participate in this study	24	Female	Yes		UNED	1	Si	Sí	Youtube, libros	5	5	1	1	5	5	4	2	2	1	3	1	1	3	5	5	5	1	3	3	3	2	3	4	5	2	4	4	3	5	4	3	3	3	4	2	4	4	4
25/02/2019 21:37:19	Yes, I accept to participate in this study	21	Female	Yes		UNED	1	No	No		2	4	3	4	1	3	4	2	2	4	1	3	2	4	4	2	4	4	4	4	4	4	4	4	5	3	4	2	3	4	2	4	2	3	3	2	3	4	4
25/02/2019 21:37:39	Yes, I accept to participate in this study	22	Female	Yes		UNED	1	No	No		1	5	1	5	2	1	4	3	2	1	5	2	1	5	1	1	5	1	4	4	4	2	3	5	4	2	3	3	1	5	2	1	1	5	3	4	4	4	3
25/02/2019 21:39:58	Yes, I accept to participate in this study	38	Female	Yes		UNED	1	No	No		5	1	1	1	2	3	2	3	3	5	2	2	1	4	5	1	5	4	5	5	1	5	5	1	4	3	2	2	4	5	5	5	1	3	5	2	4	5	5
25/02/2019 21:46:20	Yes, I accept to participate in this study	42	Female	Yes		UNED	1	Si	No		1	5	1	3	1	2	4	1	2	2	2	4	1	4	3	1	4	2	5	4	3	2	3	5	5	1	2	3	2	4	5	2	5	5	3	2	4	5	2
25/02/2019 21:49:16	Yes, I accept to participate in this study	60	Female	Yes		UNED	2	No	No		1	4	1	1	2	4	3	3	3	1	2	2	2	4	2	2	5	1	4	2	2	3	4	5	3	2	2	3	2	4	2	2	3	4	4	2	4	4	2
25/02/2019 21:50:18	Yes, I accept to participate in this study	24	Female	Yes		UNED	1	No	No		4	5	1	3	1	1	2	2	2	2	2	1	1	5	4	1	5	5	4	4	4	3	1	1	5	1	4	1	2	5	5	4	2	4	5	2	4	2	5
25/02/2019 21:50:31	Yes, I accept to participate in this study	21	Female	Yes		UNED	1	No	No		4	5	3	3	4	4	3	3	2	1	1	1	1	4	3	1	4	4	3	4	1	2	5	1	5	5	4	3	4	5	2	4	1	4	3	1	4	5	4
25/02/2019 21:51:20	Yes, I accept to participate in this study	22	Female	Yes		UNED	1	Si	Sí		4	5	1	2	1	3	4	3	1	2	3	1	1	3	2	4	5	4	5	3	4	5	4	4	3	1	4	3	3	5	5	5	5	4	5	3	4	2	4
25/02/2019 21:55:35	Yes, I accept to participate in this study	30	Female	Yes		UNED	1	Si	No		4	4	3	2	1	3	2	3	3	1	2	1	1	3	4	4	4	3	4	4	3	3	2	4	5	5	3	3	3	5	2	4	1	4	3	2	4	4	4
25/02/2019 22:01:41	Yes, I accept to participate in this study	40	Female	Yes		UNED	2	Si	No		4	4	1	5	2	1	3	2	1	1	2	1	1	3	1	1	4	2	4	3	3	4	3	4	4	3	3	3	3	3	4	2	5	3	3	4	4	3	2
25/02/2019 22:05:32	Yes, I accept to participate in this study	50	Female	Yes		UNED	4	No	Sí	Revistas científicas, tesis doctorales, bibliografia	1	5	5	5	5	3	1	4	2	1	2	1	1	3	4	2	5	3	4	5	5	2	2	1	4	3	2	4	2	5	1	3	4	4	4	4	3	5	4
25/02/2019 22:05:42	Yes, I accept to participate in this study	61	Female	Yes		UNED	2	Si	No		2	5	1	4	1	1	1	1	1	1	1	1	1	5	2	1	5	1	5	5	1	1	5	1	5	1	4	3	2	5	1	1	1	2	4	4	4	5	5
25/02/2019 22:06:06	Yes, I accept to participate in this study	49	Female	Yes		UNED	1	No	Sí	Agencia SINC, Cuaderno de Cultura Científica (culturacientifica.com), Mujeres con Ciencia (mujeresconciencia.com), Naukas (naukas.com)	1	5	2	5	2	1	1	2	2	1	5	5	2	4	1	1	3	1	1	1	2	4	2	4	4	1	1	5	1	5	5	1	5	5	2	5	3	1	2
25/02/2019 22:15:52	Yes, I accept to participate in this study	40	Female	Yes		UNED	2	No	Sí	Revistas de divulgación, documentales , libros	4	5	1	2	1	5	3	3	2	1	2	2	1	3	3	1	5	3	5	4	1	1	2	2	1	2	2	1	2	5	4	1	1	5	3	1	2	5	4
25/02/2019 22:16:08	Yes, I accept to participate in this study	39	Female	Yes		UNED	1	No	No		4	4	3	2	2	3	4	2	2	2	2	2	2	4	4	4	4	4	2	3	3	3	2	4	3	3	4	3	4	4	4	4	1	2	5	4	4	5	5
25/02/2019 22:16:53	Yes, I accept to participate in this study	18	Female	Yes		UNED	1	No	No		5	4	4	3	1	3	2	2	2	1	4	1	1	5	5	2	5	4	5	4	5	3	3	2	5	3	5	1	3	4	2	4	1	5	5	1	5	2	3
25/02/2019 22:20:23	Yes, I accept to participate in this study	45	Female	Yes		UNED	1	Si	No		1	5	5	1	1	3	3	4	2	1	1	1	1	5	5	5	5	1	5	5	1	2	1	1	5	5	1	5	1	5	5	5	1	5	1	2	4	5	5
25/02/2019 22:20:34	Yes, I accept to participate in this study	18	Female	Yes		UNED	1	No	No		1	5	1	3	2	2	1	1	3	2	4	2	1	4	3	1	4	2	5	4	3	4	3	4	5	2	2	1	2	5	1	4	5	5	4	4	5	4	2
25/02/2019 22:22:02	Yes, I accept to participate in this study	33	Female	Yes		UNED	1	Si	No		5	5	1	1	1	4	2	4	5	1	5	2	1	5	4	3	5	5	3	4	4	2	3	2	5	1	2	4	2	5	1	3	2	4	4	3	2	2	4
25/02/2019 22:25:49	Yes, I accept to participate in this study	26	Female	Yes		UNED	3	No	No		1	5	1	3	1	4	4	5	2	2	3	1	2	4	2	1	3	1	5	4	1	3	5	5	5	1	3	3	3	4	1	3	1	3	5	5	3	3	5
25/02/2019 22:35:26	Yes, I accept to participate in this study	54	Female	Yes		UNED	1	No	No		3	4	1	5	1	5	3	4	2	1	2	1	1	4	2	1	5	1	5	4	3	2	4	4	4	2	3	3	3	1	1	3	2	5	2	4	2	2	4
25/02/2019 22:37:51	Yes, I accept to participate in this study	57	Female	Yes		UNED	1	No	No		5	5	1	1	1	4	2	2	1	2	2	2	2	4	4	2	4	4	2	4	2	1	1	4	5	1	2	4	3	5	1	5	4	4	3	1	2	5	3
25/02/2019 22:38:48	Yes, I accept to participate in this study	27	Female	Yes		UNED	1	No	No		4	4	3	3	4	3	4	3	4	1	2	1	1	5	4	3	3	3	4	3	2	2	2	3	4	3	3	4	3	4	4	4	1	3	4	2	4	5	4
25/02/2019 22:43:10	Yes, I accept to participate in this study	34	Female	Yes		UNED	1	No	No		4	5	1	3	2	1	3	5	2	2	4	2	1	4	4	2	4	1	2	3	1	2	4	1	2	4	2	2	2	4	2	2	3	2	2	2	4	3	4
25/02/2019 22:45:35	Yes, I accept to participate in this study	34	Female	Yes		UNED	2	No	No		1	5	3	1	4	1	3	3	1	1	1	3	1	4	1	1	3	1	3	4	1	3	3	4	5	3	1	3	3	5	4	1	4	4	4	3	3	5	4
25/02/2019 22:48:08	Yes, I accept to participate in this study	39	Female	Yes		UNED	1	No	No		1	5	1	4	4	2	4	1	2	2	2	2	2	5	4	4	4	4	4	2	2	2	4	3	4	3	1	4	3	1	1	4	2	2	4	4	4	5	5
25/02/2019 22:48:46	Yes, I accept to participate in this study	36	Female	Yes		UNED	1	No	Sí	revistas, libros, wikipedia...	5	5	1	4	1	5	5	3	4	1	3	1	1	5	4	4	5	5	4	3	3	2	5	4	5	2	5	2	3	5	2	4	1	4	5	3	5	5	4
25/02/2019 22:53:39	Yes, I accept to participate in this study	22	Female	Yes		UNED	2	No	Sí		4	4	2	3	1	3	2	3	2	1	2	1	1	4	4	3	4	2	2	3	4	3	3	5	4	1	4	3	4	5	5	2	3	4	4	3	4	4	5
25/02/2019 22:57:20	Yes, I accept to participate in this study	36	Female	Yes		UNED	2	Si	Sí	Autism Speaks, JABA	2	5	1	2	2	1	3	2	2	1	5	1	2	4	2	2	4	1	5	4	4	3	4	1	4	3	2	2	3	4	4	2	4	4	3	2	4	3	2
25/02/2019 23:05:54	Yes, I accept to participate in this study	39	Female	Yes		UNED	3	Si	No		3	4	4	4	2	2	4	2	2	2	3	2	1	2	3	3	4	4	5	3	2	3	4	4	5	1	4	3	3	5	4	4	2	3	3	2	3	5	5
25/02/2019 23:07:03	Yes, I accept to participate in this study	32	Female	Yes		UNED	1	Si	No		5	4	2	3	1	3	4	2	1	2	4	1	1	4	4	2	5	1	4	4	1	2	2	2	4	2	4	3	2	4	2	4	2	4	3	2	3	5	2
25/02/2019 23:10:21	Yes, I accept to participate in this study	18	Female	Yes		UNED	1	No	No		5	4	4	3	1	3	2	2	2	1	4	1	1	5	5	2	5	4	5	4	5	3	3	2	5	3	5	1	3	4	2	4	1	5	5	1	5	2	3
25/02/2019 23:11:20	Yes, I accept to participate in this study	25	Female	Yes		UNED	1	Si	Sí	Pubmed, revistas diversas de fisioterapia	5	1	2	2	1	1	1	1	1	1	3	1	5	5	5	1	3	4	1	3	2	5	3	5	5	3	5	1	3	4	1	3	1	5	1	3	5	5	4
25/02/2019 23:33:38	Yes, I accept to participate in this study	44	Female	Yes		UNED	3	Si	No		5	4	5	2	1	1	3	3	1	2	2	1	1	5	5	4	5	5	4	4	4	4	3	4	5	4	4	2	4	5	2	4	1	2	4	4	2	5	5
25/02/2019 23:41:46	Yes, I accept to participate in this study	28	Female	Yes		UNED	2	Si	No		4	5	1	2	1	3	2	3	2	1	4	1	1	4	4	2	5	4	3	3	3	3	2	4	3	5	3	3	2	5	1	4	1	5	5	1	1	3	4
26/02/2019 0:14:35	Yes, I accept to participate in this study	29	Female	Yes		UNED	2	Si	Sí	Neurología.com @maldita_ciencia	1	5	1	5	1	1	3	3	2	1	5	1	2	5	5	1	5	1	4	3	2	3	1	3	5	5	3	4	3	5	4	1	3	2	3	2	4	4	4
26/02/2019 0:19:53	Yes, I accept to participate in this study	30	Female	Yes		UNED	1	Si	No		3	4	4	2	2	2	2	4	2	2	3	2	2	4	2	2	4	2	4	4	4	4	5	4	4	2	2	4	2	4	4	2	4	2	4	4	4	4	4
26/02/2019 0:20:36	Yes, I accept to participate in this study	24	Female	Yes		UNED	1	Si	No		1	4	4	3	1	2	3	3	3	1	4	2	1	3	4	2	4	2	4	4	1	2	3	4	4	2	2	3	2	5	2	3	2	1	3	2	4	4	4
26/02/2019 0:23:11	Yes, I accept to participate in this study	45	Female	Yes		UNED	1	Si	Sí	Revistas profesionales .	4	4	4	3	2	3	4	3	2	2	2	2	2	4	4	3	4	4	4	3	2	4	2	4	4	2	3	3	3	5	5	3	2	4	2	3	3	4	3
26/02/2019 1:23:54	Yes, I accept to participate in this study	33	Female	Yes		UNED	1	No	No		3	1	1	1	1	3	1	2	1	1	5	1	1	5	3	3	5	4	5	3	1	4	3	1	5	3	3	2	3	1	3	3	3	3	2	3	3	4	4
26/02/2019 2:13:06	Yes, I accept to participate in this study	24	Female	Yes		UNED	3	No	No		3	4	4	2	1	3	3	3	3	2	1	1	1	5	4	3	4	4	5	3	3	5	3	3	5	5	4	3	3	4	2	4	2	5	5	3	5	4	4
26/02/2019 4:31:08	Yes, I accept to participate in this study	59	Female	Yes		UNED	1	No	No		3	3	1	3	4	4	2	2	2	4	2	2	2	4	4	2	4	3	4	4	3	4	4	2	3	3	3	4	4	3	4	3	2	4	4	4	4	4	2
26/02/2019 5:56:47	Yes, I accept to participate in this study	42	Female	Yes		UNED	2	Si	No		1	2	1	2	1	5	4	2	2	1	2	1	2	4	5	1	5	2	5	2	5	3	1	2	4	1	1	4	3	5	1	2	5	2	2	5	5	4	4
26/02/2019 8:06:54	Yes, I accept to participate in this study	34	Female	Yes		UNED	1	No	No		4	5	1	2	1	2	3	2	1	1	2	1	1	3	4	3	5	4	5	2	4	2	3	5	5	2	4	3	3	5	1	3	3	4	1	2	4	5	5
26/02/2019 8:07:58	Yes, I accept to participate in this study	35	Female	Yes		UNED	1	No	No		4	4	4	5	1	4	4	2	2	3	2	1	1	5	5	2	4	2	2	4	2	4	5	2	4	2	4	4	4	4	1	4	1	2	4	2	5	5	5
26/02/2019 8:31:36	Yes, I accept to participate in this study	57	Female	Yes		UNED	1	No	Sí	REVISTAS DE INV. Y CIENCIA Y ARTICULOS DE MI INTERES EN GOOGLE	4	2	2	1	1	4	3	3	3	1	1	1	1	3	4	2	4	4	5	3	2	4	2	5	5	2	3	3	3	2	4	3	2	3	4	1	4	5	2
26/02/2019 8:46:00	Yes, I accept to participate in this study	38	Female	Yes		UNED	1	No	No		3	4	2	2	1	4	4	3	2	2	2	2	2	5	4	4	4	4	4	4	2	4	4	5	4	4	4	3	3	5	4	4	2	4	4	4	4	5	4
26/02/2019 8:47:24	Yes, I accept to participate in this study	46	Female	Yes		UNED	2	Si	No		2	3	2	2	1	2	2	2	1	1	3	1	1	4	4	4	4	3	3	2	3	2	3	1	4	3	3	3	3	5	5	3	3	4	3	3	4	5	4
26/02/2019 8:48:54	Yes, I accept to participate in this study	42	Female	Yes		UNED	2	No	No		2	5	1	2	1	1	4	3	2	1	3	1	1	5	5	1	5	1	5	3	3	3	4	3	5	1	4	4	3	4	1	3	4	3	3	1	4	5	5
26/02/2019 9:02:28	Yes, I accept to participate in this study	22	Female	Yes		UNED	3	No	No		3	1	3	2	1	3	4	3	3	1	2	1	1	5	4	1	5	3	5	4	1	2	1	4	4	4	4	2	1	4	2	3	5	4	4	3	4	4	4
26/02/2019 9:06:04	Yes, I accept to participate in this study	36	Female	Yes		UNED	1	No	Sí	Science, PNAs, PLOS one, JAC	5	5	3	1	1	4	4	4	2	3	1	1	1	4	4	3	5	4	5	4	2	3	4	4	3	2	2	4	2	5	5	3	3	3	4	3	4	3	4
26/02/2019 9:30:16	Yes, I accept to participate in this study	44	Female	Yes		UNED	2	No	Sí	Rincón de psicología, El diván inteligente, mentes maravillosas y otras	4	4	1	3	1	3	3	2	2	5	3	1	1	5	4	1	4	4	4	4	3	4	2	4	4	5	4	3	3	5	5	2	4	5	3	1	4	4	3
26/02/2019 9:32:58	Yes, I accept to participate in this study	23	Female	Yes		UNED	2	Si	No		4	2	2	2	3	4	4	3	2	1	4	1	1	5	5	1	5	3	5	5	2	2	4	4	2	2	2	2	3	5	5	4	2	5	4	2	4	2	4
26/02/2019 9:37:23	Yes, I accept to participate in this study	32	Female	Yes		UNED	1	No	No		2	5	1	3	3	4	1	1	4	5	4	2	4	4	5	4	5	5	2	4	3	1	1	2	5	4	4	2	4	5	4	2	2	4	4	5	4	5	4
26/02/2019 9:40:51	Yes, I accept to participate in this study	34	Female	Yes		UNED	1	No	No		2	4	2	4	2	2	3	3	3	2	3	2	2	3	4	3	4	2	3	3	2	3	3	3	4	3	3	3	3	4	4	2	3	4	3	3	4	2	3
26/02/2019 9:45:56	Yes, I accept to participate in this study	28	Female	Yes		UNED	1	Si	No		4	3	1	2	1	4	1	3	2	2	4	1	1	4	3	2	4	4	4	3	3	4	4	2	3	3	2	4	3	5	4	3	4	4	3	3	4	4	3
26/02/2019 9:48:38	Yes, I accept to participate in this study	28	Female	Yes		UNED	1	No	No		1	5	2	4	5	1	3	4	2	1	2	1	1	4	1	2	5	1	5	4	4	2	5	5	5	1	4	3	3	5	1	4	1	5	3	1	5	3	3
26/02/2019 9:55:17	Yes, I accept to participate in this study	36	Female	Yes		UNED	2	Si	Sí	Revista de Neurología, cuadernos de pedagogía	4	4	1	1	1	1	2	2	4	2	2	3	1	5	5	4	5	4	2	2	2	4	4	2	4	1	3	4	3	5	4	3	2	2	2	5	2	3	4
26/02/2019 10:01:00	Yes, I accept to participate in this study	41	Female	Yes		UNED	1	No	Sí	www.medicalxpress.com , www.alleninstitute.org , www.xatakaciencia.com	1	4	1	3	4	1	3	3	2	2	5	3	2	4	2	1	2	1	5	4	1	3	4	1	3	1	2	3	3	4	3	1	2	5	3	3	3	3	1
26/02/2019 10:03:02	Yes, I accept to participate in this study	26	Female	Yes		UNED	1	Si	Sí	BRNET	3	4	1	2	2	2	3	2	2	1	2	2	1	4	2	1	4	3	4	4	3	3	2	4	4	2	3	4	3	4	1	2	1	2	3	4	4	4	4
26/02/2019 10:05:00	Yes, I accept to participate in this study	31	Female	Yes		UNED	1	No	Sí	Uned	2	5	2	3	3	3	2	2	2	1	1	1	1	4	4	2	4	2	4	2	3	4	4	2	5	4	4	2	3	5	4	3	2	5	5	4	4	5	4
26/02/2019 10:20:02	Yes, I accept to participate in this study	21	Female	Yes		UNED	1	No	No		5	5	2	1	1	5	3	1	1	1	1	1	1	5	5	5	5	5	5	4	4	1	5	5	5	1	5	1	5	5	1	5	1	1	5	1	5	5	5
26/02/2019 10:23:46	Yes, I accept to participate in this study	45	Female	Yes		UNED	1	No	No		5	5	1	2	4	3	1	3	1	1	1	1	2	4	5	4	5	3	5	3	2	5	1	5	5	2	5	5	3	5	1	3	2	3	5	1	4	5	5
26/02/2019 10:44:38	Yes, I accept to participate in this study	46	Female	Yes		UNED	2	No	Sí	Libros	4	5	3	1	1	5	1	1	1	2	2	2	1	3	5	1	4	5	5	3	5	4	4	1	4	1	2	4	2	5	4	5	3	2	4	4	2	2	2
26/02/2019 10:53:55	Yes, I accept to participate in this study	27	Female	Yes		UNED	1	No	No		1	5	1	4	1	2	2	4	2	2	1	2	1	2	4	2	5	1	5	4	2	5	3	4	5	4	3	4	2	5	5	2	4	5	3	4	5	2	4
26/02/2019 10:57:15	Yes, I accept to participate in this study	22	Female	Yes		UNED	1	Si	Sí	Antroporama, C de Ciencia, Quantum Fracture (los tres son canales de YouTube)	2	4	1	2	1	3	3	2	2	2	3	3	2	4	4	2	2	1	4	4	1	2	3	5	4	2	2	3	3	5	1	1	2	4	3	3	4	1	2
26/02/2019 11:01:15	Yes, I accept to participate in this study	46	Female	Yes		UNED	2	Si	Sí	Scielo, Biblioteca Virtual de Salud	5	5	1	5	1	1	1	1	1	1	1	1	1	5	3	1	5	3	3	3	1	3	5	5	5	1	5	5	3	5	5	3	5	3	3	1	5	5	5
26/02/2019 11:05:09	Yes, I accept to participate in this study	32	Female	Yes		UNED	1	Si	No		4	4	4	3	2	2	3	2	2	3	3	2	2	3	4	3	4	2	4	3	2	2	3	3	4	3	2	4	3	4	2	2	3	4	4	4	4	2	4
26/02/2019 11:11:37	Yes, I accept to participate in this study	21	Female	Yes		UNED	2	No	No		1	5	1	1	1	5	1	1	1	1	2	1	1	5	5	1	5	3	5	3	4	2	5	5	5	1	2	4	1	5	4	5	1	3	5	1	5	5	5
26/02/2019 11:13:47	Yes, I accept to participate in this study	31	Female	Yes		UNED	4	Si	Sí	http://advances.sciencemag.org/	1	1	1	1	1	3	3	3	2	1	2	1	1	5	4	2	5	1	5	3	1	3	2	1	4	1	3	3	3	3	1	1	4	5	2	3	4	2	4
26/02/2019 11:15:23	Yes, I accept to participate in this study	40	Female	Yes		UNED	2	No	No		2	5	1	1	4	1	3	3	1	1	3	1	1	5	1	3	5	2	4	3	2	3	4	1	4	3	2	3	3	4	2	1	3	4	2	3	3	4	3
26/02/2019 11:37:32	Yes, I accept to participate in this study	27	Female	Yes		UNED	1	Si	No		1	5	1	5	1	1	3	3	3	1	3	1	1	3	5	1	5	1	5	3	3	3	3	1	5	5	1	3	3	5	3	5	1	5	3	3	5	3	3
26/02/2019 11:40:55	Yes, I accept to participate in this study	24	Female	Yes		UNED	1	No	No		2	4	3	3	4	2	2	2	2	1	2	1	3	5	4	2	4	4	5	4	4	2	5	2	5	3	4	2	4	4	3	4	2	5	3	3	4	2	4
26/02/2019 11:40:58	Yes, I accept to participate in this study	24	Female	Yes		UNED	1	Si	No		3	5	2	2	2	3	2	2	2	2	3	2	1	4	4	2	3	2	3	2	3	2	3	2	4	3	4	3	3	4	2	3	2	4	4	2	4	3	2
26/02/2019 12:01:52	Yes, I accept to participate in this study	26	Female	Yes		UNED	1	Si	No		1	4	1	5	3	1	3	3	3	4	4	3	2	4	3	2	4	1	5	3	3	3	3	4	4	2	3	3	3	5	4	3	5	4	1	5	2	2	3
26/02/2019 12:06:30	Yes, I accept to participate in this study	21	Female	Yes		UNED	1	No	No		5	5	2	3	1	3	4	2	2	1	3	1	1	4	5	2	3	1	2	3	3	3	1	2	5	1	3	2	3	4	2	1	1	5	3	2	4	4	3
26/02/2019 12:40:34	Yes, I accept to participate in this study	34	Female	Yes		UNED	1	No	Sí	Documentales	1	5	1	2	2	2	2	3	1	1	4	1	1	5	4	1	4	2	5	4	2	3	3	4	5	2	3	2	3	5	4	2	3	4	2	5	4	4	3
26/02/2019 12:49:46	Yes, I accept to participate in this study	44	Female	Yes		UNED	3	Si	Sí	PSICOLOGIA, CIENCIA Y DESARROLLO, MUY INTERESANTE, INVESTIGACION Y CIENCIA	2	5	1	1	1	3	5	2	2	1	2	1	1	5	4	2	5	2	4	4	5	4	2	4	5	1	2	2	3	5	3	2	2	2	5	2	4	3	5
26/02/2019 13:20:47	Yes, I accept to participate in this study	23	Female	Yes		UNED	1	Si	No		4	5	1	3	1	3	3	3	3	1	2	1	1	5	3	3	3	1	4	3	2	3	3	1	4	1	3	3	3	5	4	2	1	3	4	3	3	4	4
26/02/2019 13:35:43	Yes, I accept to participate in this study	19	Female	Yes		UNED	1	No	No		4	5	1	4	2	2	4	4	1	5	3	1	1	4	5	1	1	1	5	4	1	3	5	1	5	3	1	3	3	5	1	3	1	5	3	3	5	3	4
26/02/2019 13:38:00	Yes, I accept to participate in this study	52	Female	Yes		UNED	2	No	Sí	Manuales y lbros de diferentes autoures	1	5	1	5	1	1	5	2	1	1	2	1	2	3	1	1	5	1	1	2	2	1	4	5	5	4	2	2	3	5	2	1	4	3	5	3	4	4	3
26/02/2019 13:46:38	Yes, I accept to participate in this study	43	Female	Yes		UNED	1	No	No		4	5	2	2	2	2	4	4	2	3	2	1	1	3	4	4	4	4	5	3	3	3	2	2	4	5	2	4	3	3	2	2	4	4	2	2	4	4	4
26/02/2019 13:52:52	Yes, I accept to participate in this study	44	Female	Yes		UNED	1	Si	No		5	5	1	3	3	1	1	5	1	1	5	1	1	5	5	1	4	2	5	1	1	2	5	4	5	1	1	2	5	5	1	5	3	5	3	5	4	2	2
26/02/2019 14:01:58	Yes, I accept to participate in this study	42	Female	Yes		UNED	1	No	No		3	5	2	1	1	5	4	3	2	4	1	1	1	4	4	4	5	2	2	3	3	2	2	4	5	1	4	4	2	4	4	2	2	4	4	2	2	4	4
26/02/2019 14:23:14	Yes, I accept to participate in this study	29	Female	Yes		UNED	1	No	No		1	4	1	3	2	2	1	3	2	2	3	2	2	3	4	3	2	2	5	3	1	2	4	1	5	1	1	3	3	5	5	1	2	4	4	2	4	3	3
26/02/2019 14:43:04	Yes, I accept to participate in this study	45	Female	Yes		UNED	2	No	No		1	5	5	1	4	2	2	3	3	4	2	1	1	5	5	4	5	3	4	3	3	4	3	2	5	3	4	4	3	5	3	2	2	3	3	2	4	3	5
26/02/2019 14:45:54	Yes, I accept to participate in this study	23	Female	Yes		UNED	1	No	No		3	4	2	1	2	4	3	3	1	2	2	3	2	4	4	3	4	2	4	4	3	2	4	2	4	3	4	3	3	5	2	4	2	4	2	3	4	4	4
26/02/2019 15:03:23	Yes, I accept to participate in this study	18	Female	Yes		UNED	1	No	Sí	Artículos varios	1	5	1	3	1	3	3	3	4	3	2	1	1	4	2	1	5	2	5	3	3	4	4	4	4	1	2	3	3	5	2	3	5	3	3	3	3	3	3
26/02/2019 15:09:16	Yes, I accept to participate in this study	46	Female	Yes		UNED	1	Si	No		2	4	2	3	1	3	3	3	3	2	4	2	2	3	3	2	4	2	2	3	4	4	4	2	3	2	3	4	2	5	4	2	3	3	2	5	2	3	3
26/02/2019 15:10:09	Yes, I accept to participate in this study	27	Female	Yes		UNED	1	No	Sí	Naukas, Nature, etc	1	5	1	3	1	1	2	1	1	2	5	1	1	3	4	2	5	1	3	4	2	2	1	3	5	3	4	2	2	5	5	4	2	4	3	4	4	2	3
26/02/2019 15:10:10	Yes, I accept to participate in this study	56	Female	Yes		UNED	2	No	No		2	4	3	2	1	4	4	2	1	2	1	2	2	4	5	2	5	4	4	4	2	3	5	4	4	3	3	2	3	2	2	2	3	2	3	2	2	2	2
26/02/2019 16:01:51	Yes, I accept to participate in this study	28	Female	Yes		UNED	4	No	Sí	Artículos académicos.	1	5	1	4	1	5	1	4	1	1	4	1	1	5	1	1	5	1	5	4	1	4	5	2	5	1	2	5	1	3	5	1	1	5	1	4	4	2	3
26/02/2019 16:11:40	Yes, I accept to participate in this study	22	Female	Yes		UNED	1	No	No		2	5	1	3	2	1	4	4	4	1	4	1	1	4	4	1	3	3	4	3	1	3	4	3	4	2	2	3	3	3	1	1	1	3	3	4	3	4	3
26/02/2019 16:50:09	Yes, I accept to participate in this study	18	Female	Yes		UNED	1	No	No		4	4	3	2	1	2	2	3	2	1	3	1	4	3	5	2	5	3	3	2	3	4	4	1	5	4	4	4	1	4	2	3	2	5	3	3	5	4	4
26/02/2019 16:53:24	Yes, I accept to participate in this study	34	Female	Yes		UNED	2	No	No		3	4	3	1	1	3	1	1	1	1	1	1	1	4	4	3	4	2	4	3	3	2	3	5	4	2	4	3	3	4	4	3	2	3	2	2	4	2	4
26/02/2019 17:11:41	Yes, I accept to participate in this study	23	Female	Yes		UNED	1	Si	No		1	5	2	3	2	1	3	3	2	1	4	3	1	4	3	1	4	3	5	5	5	3	1	5	4	2	4	3	3	3	4	3	3	5	4	5	5	3	4
26/02/2019 17:18:57	Yes, I accept to participate in this study	41	Female	Yes		UNED	2	No	No		1	5	1	1	1	1	2	2	2	1	4	2	1	4	4	1	5	1	4	1	4	3	4	2	4	2	1	3	3	5	4	4	2	3	4	1	4	5	4
26/02/2019 17:23:26	Yes, I accept to participate in this study	43	Female	Yes		UNED	1	Si	Sí		5	5	1	1	1	5	1	1	1	1	5	1	1	5	5	5	5	2	5	3	3	1	1	1	5	1	5	3	3	5	1	3	5	3	3	1	3	5	5
26/02/2019 17:34:03	Yes, I accept to participate in this study	50	Female	Yes		UNED	2	No	No		2	1	1	5	1	1	1	1	1	1	5	1	1	3	1	1	5	1	5	5	1	3	4	5	5	1	4	3	3	5	1	3	5	5	1	5	5	1	1
26/02/2019 18:07:18	Yes, I accept to participate in this study	26	Female	Yes		UNED	1	No	No		4	4	3	2	1	5	2	2	2	1	1	1	1	5	3	2	5	2	5	4	4	3	2	5	5	2	5	3	2	5	5	5	3	2	4	2	5	4	4
26/02/2019 18:08:34	Yes, I accept to participate in this study	43	Female	Yes		UNED	2	Si	No		2	5	2	5	1	4	5	3	1	2	2	2	5	5	5	1	5	2	1	5	1	1	2	1	5	2	4	2	2	5	5	2	2	3	2	1	4	3	5
26/02/2019 18:30:55	Yes, I accept to participate in this study	51	Female	Yes		UNED	1	No	No		1	4	1	3	1	1	3	4	2	1	1	1	3	3	5	2	3	1	5	3	3	4	5	5	5	2	1	3	3	5	1	1	1	5	5	4	5	5	4
26/02/2019 18:48:44	Yes, I accept to participate in this study	22	Female	Yes		UNED	1	No	No		3	5	1	2	1	3	2	3	3	1	2	3	1	4	3	3	4	3	3	4	2	3	3	5	5	2	4	3	3	1	5	4	4	3	4	3	4	3	4
26/02/2019 18:59:29	Yes, I accept to participate in this study	38	Female	Yes		UNED	1	No	No		4	5	1	5	1	1	3	3	3	5	3	1	3	4	4	2	4	3	5	3	3	4	4	3	5	3	2	1	1	5	1	1	3	3	3	2	2	3	2
26/02/2019 19:26:45	Yes, I accept to participate in this study	39	Female	Yes		UNED	1	Si	No		1	3	1	2	4	3	2	3	2	4	3	1	1	3	5	5	4	2	3	3	3	2	4	5	5	3	3	1	3	5	3	4	1	3	1	1	1	5	4
26/02/2019 19:30:28	Yes, I accept to participate in this study	27	Female	Yes		UNED	1	No	No		2	5	1	3	2	1	3	3	3	2	4	2	1	4	3	1	4	1	3	4	1	2	3	4	3	2	2	2	2	4	3	3	3	5	3	3	4	3	3
26/02/2019 19:50:31	Yes, I accept to participate in this study	40	Female	Yes		UNED	1	No	No		5	4	3	2	2	3	3	3	1	1	5	1	1	3	3	3	3	1	5	3	3	3	3	3	3	3	3	3	3	3	5	3	3	3	3	5	3	3	3
26/02/2019 19:54:10	Yes, I accept to participate in this study	47	Female	Yes		UNED	2	No	No		4	4	1	3	1	1	1	2	1	2	1	1	1	5	2	1	3	1	5	1	1	2	1	1	4	4	3	1	5	5	2	1	3	1	4	1	2	5	4
26/02/2019 19:54:31	Yes, I accept to participate in this study	21	Female	Yes		UNED	1	No	No		1	4	1	1	5	1	5	3	2	1	5	3	1	4	3	2	4	1	3	5	1	2	3	4	5	3	5	3	3	5	2	4	2	4	1	4	2	2	3
26/02/2019 19:55:44	Yes, I accept to participate in this study	27	Female	Yes		UNED	2	Si	No		4	5	2	3	1	3	3	3	3	2	2	2	1	5	5	1	5	2	5	4	2	4	2	5	4	2	3	3	3	4	2	3	3	4	3	4	4	4	3
26/02/2019 20:02:36	Yes, I accept to participate in this study	45	Female	Yes		UNED	1	Si	No		3	5	3	3	1	2	3	3	3	3	2	1	1	1	2	2	3	3	4	3	3	3	3	3	4	3	1	3	3	5	3	3	1	1	4	1	3	3	2
26/02/2019 20:18:49	Yes, I accept to participate in this study	41	Female	Yes		UNED	2	No	No		1	5	1	5	2	1	4	3	2	2	5	5	2	3	4	2	2	2	4	4	4	4	5	1	4	4	2	4	2	5	4	1	4	4	2	1	3	4	3
26/02/2019 20:27:30	Yes, I accept to participate in this study	53	Female	Yes		UNED	2	No	No		2	5	4	1	1	5	4	3	2	2	2	2	1	3	5	3	5	2	2	4	4	3	4	1	5	1	4	2	3	5	5	4	1	4	5	2	3	3	3
26/02/2019 20:35:09	Yes, I accept to participate in this study	31	Female	Yes		UNED	2	Si	Sí	Farmacopea Española	2	5	1	4	1	1	2	3	2	1	5	4	2	5	1	1	4	1	3	3	2	3	3	4	3	3	4	3	3	5	5	3	4	5	1	5	4	3	2
26/02/2019 21:13:00	Yes, I accept to participate in this study	30	Female	Yes		UNED	1	No	No		5	5	1	1	1	5	4	1	1	1	1	2	1	5	5	4	5	3	5	5	5	5	5	5	5	5	5	5	1	5	1	4	1	5	5	5	5	5	5
26/02/2019 22:38:41	Yes, I accept to participate in this study	53	Female	Yes		UNED	1	No	Sí	DIARIOS, REVISTAS	3	5	4	1	1	5	2	3	1	1	3	1	1	5	4	2	4	1	2	4	2	2	2	1	4	1	3	4	1	5	4	3	3	5	3	2	2	3	4
26/02/2019 22:45:05	Yes, I accept to participate in this study	47	Female	Yes		UNED	3	No	No		1	5	1	4	1	1	2	1	1	1	1	2	1	4	4	1	4	5	5	4	1	1	4	1	5	1	2	2	4	5	1	2	4	4	4	5	5	5	5
26/02/2019 22:58:19	Yes, I accept to participate in this study	44	Female	Yes		UNED	1	No	No		3	3	1	2	1	1	4	3	3	1	2	3	2	3	2	2	4	4	2	2	2	4	3	4	5	3	2	2	4	4	3	2	2	2	4	1	4	4	4
26/02/2019 23:25:04	Yes, I accept to participate in this study	48	Female	Yes		UNED	1	No	No		4	3	5	4	1	3	3	3	2	1	4	1	1	3	5	3	5	3	2	4	2	3	1	3	5	2	1	3	1	5	2	1	1	5	5	3	3	4	4
27/02/2019 0:18:44	Yes, I accept to participate in this study	28	Female	Yes		UNED	2	No	No		1	5	1	5	1	1	5	1	1	1	5	5	5	5	1	1	5	1	5	5	1	5	1	5	5	1	1	5	1	5	5	3	5	5	1	5	5	5	1
27/02/2019 3:40:46	Yes, I accept to participate in this study	24	Female	Yes		UNED	1	No	No		4	3	1	3	1	1	3	1	1	1	4	1	1	5	5	2	5	3	5	5	3	5	1	1	4	1	4	5	1	5	1	3	1	5	2	1	5	5	5
27/02/2019 7:07:36	Yes, I accept to participate in this study	39	Female	Yes		UNED	1	Si	Sí	Revistas (P.E. Revista de Educación, Comunicar, etc), Libros (P.E. Dispositivos móviles en Educación), Buscadores académicos (Dialnet, Redalyc...)	1	5	2	3	4	4	2	3	1	1	4	1	2	4	4	3	4	4	3	5	2	2	5	2	4	1	3	4	1	5	1	1	2	5	1	1	1	4	2
27/02/2019 7:41:31	Yes, I accept to participate in this study	35	Female	Yes		UNED	2	No	Sí	Science, Cochrane, PubMed	1	4	1	4	2	1	3	3	3	1	2	1	1	3	4	2	4	2	4	3	2	2	4	1	4	2	2	4	1	3	2	1	2	4	3	2	4	2	3
27/02/2019 9:44:51	Yes, I accept to participate in this study	24	Female	Yes		UNED	1	No	No		2	4	1	2	1	1	3	2	2	1	4	1	1	4	3	3	4	3	4	4	3	3	3	3	4	3	3	3	2	4	3	1	4	5	2	5	4	3	3
27/02/2019 9:56:54	Yes, I accept to participate in this study	31	Female	Yes		UNED	2	Si	Sí	PubMed, revistas Odontológicas	1	5	3	3	1	5	4	2	3	2	2	2	2	5	5	4	5	4	4	3	3	4	2	5	4	1	5	5	4	5	5	4	2	4	4	2	4	4	5
27/02/2019 10:05:29	Yes, I accept to participate in this study	29	Female	Yes		UNED	1	No	No		4	5	1	1	1	1	3	1	3	1	5	1	1	5	1	1	4	3	5	5	5	3	5	5	5	1	3	3	1	5	1	1	1	5	1	5	5	5	5
27/02/2019 10:17:29	Yes, I accept to participate in this study	37	Female	Yes		UNED	1	No	No		2	4	1	1	1	1	4	1	1	1	1	1	2	4	4	2	4	3	4	2	3	4	5	3	5	3	4	4	1	4	2	1	5	4	3	1	2	5	3
27/02/2019 10:52:27	Yes, I accept to participate in this study	33	Female	Yes		UNED	1	No	No		4	4	3	4	1	3	3	4	3	1	2	1	1	4	5	5	5	2	5	4	3	2	3	5	5	4	4	3	3	5	4	3	2	4	4	2	4	4	4
27/02/2019 10:59:52	Yes, I accept to participate in this study	42	Female	Yes		UNED	2	No	No		1	3	1	1	1	1	3	1	1	1	3	1	1	5	2	3	5	1	1	1	3	1	1	4	5	1	3	1	3	3	3	3	3	3	3	1	5	5	5
27/02/2019 11:22:14	Yes, I accept to participate in this study	47	Female	Yes		UNED	1	Si	No		4	4	3	2	2	3	4	2	2	1	4	3	1	3	3	4	4	2	3	3	2	2	3	4	4	2	2	3	3	4	5	2	3	4	2	4	4	2	3
27/02/2019 11:30:45	Yes, I accept to participate in this study	36	Female	Yes		UNED	1	No	No		1	4	1	2	1	1	3	2	1	1	1	1	1	5	4	4	5	4	2	5	1	2	1	4	5	2	1	4	2	3	2	2	2	4	2	2	4	3	5
27/02/2019 11:31:18	Yes, I accept to participate in this study	30	Female	Yes		UNED	1	No	No		1	5	4	1	5	5	3	3	3	2	1	3	1	5	4	5	5	2	5	4	4	3	3	5	5	1	5	5	4	5	5	5	2	4	5	1	5	5	4
27/02/2019 11:31:34	Yes, I accept to participate in this study	24	Female	Yes		UNED	1	Si	No		5	5	1	4	1	1	3	3	1	1	5	1	1	5	2	1	3	4	4	4	1	3	2	2	4	1	4	1	1	4	2	3	2	2	2	4	4	3	4
27/02/2019 11:32:06	Yes, I accept to participate in this study	28	Female	Yes		UNED	1	No	No		3	5	1	3	1	3	3	4	3	2	3	2	1	5	4	3	4	3	2	2	4	3	2	4	3	2	3	4	3	4	2	4	2	2	4	3	4	4	4
27/02/2019 11:54:05	Yes, I accept to participate in this study	43	Female	Yes		UNED	1	Si	No		4	5	3	2	1	4	3	4	3	1	3	1	1	4	4	2	5	2	4	3	3	4	3	4	4	2	1	3	3	5	4	2	4	3	4	2	3	5	4
27/02/2019 12:05:40	Yes, I accept to participate in this study	19	Female	Yes		UNED	1	No	No		1	2	3	3	4	3	5	3	2	2	3	3	1	3	4	1	5	4	4	3	2	4	3	4	4	3	5	3	4	2	1	5	1	2	2	1	1	5	4
27/02/2019 12:06:40	Yes, I accept to participate in this study	22	Female	Yes		UNED	1	No	No		2	4	3	2	1	1	4	2	2	1	2	1	1	4	2	2	4	2	2	1	3	1	3	4	4	3	2	3	4	5	2	3	1	2	4	2	3	1	3
27/02/2019 12:07:28	Yes, I accept to participate in this study	37	Female	Yes		UNED	1	No	No		4	5	1	1	1	5	4	2	1	1	5	1	1	5	3	2	4	2	4	4	4	3	4	5	5	1	4	3	3	4	3	3	1	2	3	2	4	2	4
27/02/2019 12:15:29	Yes, I accept to participate in this study	19	Female	Yes		UNED	1	No	No		5	5	1	1	1	5	4	3	3	2	1	3	1	5	5	4	5	4	5	3	4	4	1	4	5	5	5	5	5	5	5	4	1	5	5	1	3	5	5
27/02/2019 12:22:10	Yes, I accept to participate in this study	39	Female	Yes		UNED	1	Si	Sí	Investigaciones	1	5	3	5	4	3	2	3	3	1	5	1	1	3	2	2	5	2	3	2	1	2	3	2	5	2	1	3	2	5	2	3	5	5	2	2	4	4	3
27/02/2019 12:36:54	Yes, I accept to participate in this study	45	Female	Yes		UNED	2	Si	Sí	Cielo,	4	5	4	2	4	2	3	3	2	1	2	3	1	5	5	1	4	5	4	3	3	4	4	4	4	4	4	2	2	5	4	3	4	5	4	4	4	4	4
27/02/2019 12:49:50	Yes, I accept to participate in this study	24	Female	Yes		UNED	1	No	No		4	1	2	3	3	4	3	3	3	4	4	3	2	1	3	2	5	3	5	3	2	3	4	1	4	3	2	3	4	5	4	5	4	3	4	3	4	5	4
27/02/2019 13:07:34	Yes, I accept to participate in this study	49	Female	Yes		UNED	1	Si	Sí	Bibliografía de referencia del grado de psicología. Revistas especializadas sobre la industria farmacéutica.	1	5	2	1	5	2	5	2	4	1	4	1	1	5	5	1	5	2	5	4	4	5	2	5	5	1	1	3	1	5	1	1	5	5	2	1	4	5	2
27/02/2019 15:00:43	Yes, I accept to participate in this study	36	Female	Yes		UNED	1	No	No		1	5	3	3	2	4	2	4	2	1	5	1	2	4	5	4	5	4	5	2	1	4	1	5	5	1	4	3	3	5	2	4	4	5	4	2	5	5	5
27/02/2019 15:39:39	Yes, I accept to participate in this study	29	Female	Yes		UNED	1	No	No		2	5	4	4	1	1	1	3	3	1	4	1	2	2	3	1	5	5	5	2	3	1	3	2	5	5	1	4	4	5	1	2	1	4	1	4	3	2	3
27/02/2019 15:48:18	Yes, I accept to participate in this study	42	Female	Yes		UNED	3	Si	No		1	4	2	3	2	2	4	3	3	1	5	2	2	4	4	2	2	2	4	3	3	4	2	2	2	2	2	3	3	4	2	2	4	3	3	3	3	4	3
27/02/2019 16:09:30	Yes, I accept to participate in this study	47	Female	Yes		UNED	2	No	No		4	4	3	3	2	2	4	3	2	2	3	2	2	4	3	1	5	3	4	3	3	4	3	4	4	2	2	3	3	4	4	3	3	3	3	2	4	3	3
27/02/2019 16:45:29	Yes, I accept to participate in this study	26	Female	Yes		UNED	2	No	No		4	5	2	3	1	2	2	2	2	1	3	3	1	3	4	3	5	4	4	4	3	3	3	5	4	5	2	1	3	5	5	2	3	3	2	3	3	4	3
27/02/2019 17:02:10	Yes, I accept to participate in this study	47	Female	Yes		UNED	2	Si	No		3	4	2	4	3	4	3	3	2	1	3	2	3	2	3	1	4	3	4	3	4	3	4	3	3	3	3	3	2	3	4	3	2	3	3	2	3	3	4
27/02/2019 17:03:50	Yes, I accept to participate in this study	44	Female	Yes		UNED	1	No	No		3	4	3	2	1	3	2	3	2	1	2	1	3	3	4	4	5	3	4	4	3	1	4	5	5	1	3	3	3	3	4	1	2	2	3	3	2	4	3
27/02/2019 17:46:14	Yes, I accept to participate in this study	35	Female	Yes		UNED	2	Si	No		5	5	2	5	2	5	2	3	2	4	4	1	1	5	5	5	5	4	4	3	1	4	4	4	5	2	3	4	3	4	5	5	3	3	5	2	5	4	3
27/02/2019 17:47:54	Yes, I accept to participate in this study	25	Female	Yes		UNED	2	Si	No		2	4	1	3	1	2	3	3	1	4	4	4	1	4	2	1	2	2	4	4	3	4	4	2	4	4	3	4	3	4	4	3	3	4	3	4	4	4	4
27/02/2019 17:55:40	Yes, I accept to participate in this study	18	Female	Yes		UNED	1	No	No		1	5	3	3	4	3	1	2	3	1	4	3	5	4	5	2	5	4	2	3	2	3	2	3	5	3	2	4	4	5	1	3	3	3	4	4	2	2	4
27/02/2019 18:05:36	Yes, I accept to participate in this study	54	Female	Yes		UNED	1	No	No		3	4	2	5	1	2	2	3	3	2	2	3	2	3	4	3	4	3	4	3	4	3	3	4	4	3	4	3	3	4	2	2	2	3	3	4	2	3	3
27/02/2019 19:01:42	Yes, I accept to participate in this study	32	Female	Yes		UNED	2	Si	Sí	Estudios en sexología	4	5	3	4	1	1	3	3	3	5	2	1	4	4	4	1	5	1	4	4	4	4	4	4	5	2	2	3	1	4	2	1	2	4	3	2	4	3	4
27/02/2019 19:17:46	Yes, I accept to participate in this study	29	Female	Yes		UNED	2	No	No		3	2	1	1	1	4	2	3	3	2	3	1	1	5	5	3	5	4	4	4	3	3	2	3	4	3	4	4	2	5	4	4	1	4	3	3	4	4	4
27/02/2019 19:38:33	Yes, I accept to participate in this study	38	Female	Yes		UNED	1	Si	No		4	5	1	1	5	1	3	3	2	5	2	1	2	4	5	1	4	1	5	4	1	3	1	1	5	1	1	4	1	5	5	3	4	4	3	2	3	3	4
27/02/2019 19:48:32	Yes, I accept to participate in this study	32	Female	Yes		UNED	1	Si	No		3	5	4	5	1	3	3	3	1	1	3	3	1	5	4	1	5	2	5	5	1	3	1	5	5	5	3	5	3	1	1	3	1	5	3	5	5	5	5
27/02/2019 19:53:51	Yes, I accept to participate in this study	21	Female	Yes		UNED	1	No	Sí	Las revistas "Science" y "Nature Neuroscience".	1	1	1	4	1	1	3	4	3	3	5	2	1	4	2	1	5	1	5	1	1	3	2	4	2	3	1	1	3	5	1	1	1	4	3	5	4	4	2
27/02/2019 20:21:55	Yes, I accept to participate in this study	18	Female	Yes		UNED	1	No	No		4	5	1	2	1	4	3	3	2	1	1	1	1	3	4	2	5	4	4	4	4	3	3	2	5	3	3	5	4	4	2	4	2	4	3	2	3	4	4
27/02/2019 20:29:22	Yes, I accept to participate in this study	29	Female	Yes		UNED	1	No	No		4	2	5	1	1	5	2	3	2	1	1	1	2	4	5	2	5	3	5	4	5	4	5	4	5	3	2	3	2	5	1	1	3	5	1	2	1	5	5
27/02/2019 21:16:05	Yes, I accept to participate in this study	28	Female	Yes		UNED	1	Si	No		2	4	1	1	1	4	4	3	2	1	2	2	1	4	5	4	4	2	4	4	2	3	1	2	5	4	4	4	3	1	2	2	1	3	4	2	4	5	4
27/02/2019 21:28:50	Yes, I accept to participate in this study	34	Female	Yes		UNED	1	Si	No		4	3	5	1	2	2	1	2	1	4	2	1	3	4	5	3	4	3	2	2	4	3	3	5	5	2	3	1	1	5	1	4	2	3	1	1	1	5	5
27/02/2019 22:03:57	Yes, I accept to participate in this study	18	Female	Yes		UNED	1	No	No		4	4	2	3	1	3	2	2	3	3	2	1	1	3	5	2	4	3	2	3	3	3	3	2	4	3	4	2	4	4	4	4	1	5	4	3	3	5	4
27/02/2019 22:59:29	Yes, I accept to participate in this study	38	Female	Yes		UNED	3	No	No		3	4	4	2	2	2	2	2	2	2	3	2	2	2	2	2	4	2	2	4	2	3	4	2	2	2	2	3	3	4	4	2	2	2	2	2	2	2	4
28/02/2019 9:13:09	Yes, I accept to participate in this study	23	Female	Yes		UNED	2	No	No		4	4	4	4	1	3	4	2	2	1	3	1	1	4	1	1	4	1	3	2	4	1	3	1	3	1	3	1	3	5	2	1	1	4	3	1	3	1	4
28/02/2019 10:14:24	Yes, I accept to participate in this study	55	Female	Yes		UNED	2	No	Sí	Varias	3	5	1	1	1	5	3	3	1	3	5	1	1	5	5	1	5	5	5	1	1	3	5	1	5	5	1	5	3	5	1	5	1	5	3	5	3	3	5
28/02/2019 10:32:48	Yes, I accept to participate in this study	46	Female	Yes		UNED	1	Si	No		4	5	1	1	5	3	1	1	1	1	1	1	1	5	5	5	5	5	1	3	3	5	1	3	5	5	3	5	3	5	5	5	1	2	4	4	4	5	4
28/02/2019 11:41:21	Yes, I accept to participate in this study	34	Female	Yes		UNED	1	Si	No		4	3	4	2	1	3	4	1	2	4	2	1	2	5	5	4	5	5	4	3	4	3	3	4	5	1	4	3	2	5	1	4	1	2	4	3	4	4	4
28/02/2019 13:17:37	Yes, I accept to participate in this study	25	Female	Yes		UNED	2	No	No		4	4	2	3	1	2	2	3	2	1	5	1	1	4	4	2	1	1	5	2	1	4	4	4	5	3	2	2	1	5	3	1	4	4	3	3	4	2	3
28/02/2019 14:19:07	Yes, I accept to participate in this study	28	Female	Yes		UNED	1	No	No		3	4	1	2	1	2	3	3	4	2	3	1	3	4	4	2	5	3	5	4	3	4	5	4	5	3	3	5	5	5	2	3	1	3	3	3	3	3	4
28/02/2019 15:15:19	Yes, I accept to participate in this study	47	Female	Yes		UNED	1	No	No		1	5	1	2	2	1	1	3	3	3	4	1	1	4	3	1	5	2	5	4	4	1	4	5	4	3	3	3	3	5	5	1	1	3	3	3	3	5	3
28/02/2019 15:24:22	Yes, I accept to participate in this study	50	Female	Yes		UNED	3	Si	No		2	4	1	2	2	1	1	2	2	2	2	1	4	2	4	1	4	1	4	5	2	4	5	1	5	4	4	4	1	2	4	4	2	4	1	4	2	5	1
28/02/2019 15:58:31	Yes, I accept to participate in this study	37	Female	Yes		UNED	1	No	Sí	Libros y Revistas cientificas	4	1	3	3	1	3	4	3	3	5	1	1	2	3	5	3	5	4	1	4	3	3	4	4	5	2	5	2	4	1	5	4	1	3	4	1	4	4	4
28/02/2019 16:23:33	Yes, I accept to participate in this study	32	Female	Yes		UNED	1	Si	No		4	5	1	2	1	2	3	3	3	1	2	1	1	5	4	4	4	3	4	4	4	2	2	4	5	4	4	4	3	5	5	4	3	2	3	2	4	4	4
28/02/2019 17:48:58	Yes, I accept to participate in this study	41	Female	Yes		UNED	2	Si	No		1	3	1	1	1	4	1	1	1	1	1	1	1	5	4	1	5	2	5	5	2	2	1	3	4	2	4	3	3	2	3	3	5	3	4	2	3	5	5
28/02/2019 19:13:34	Yes, I accept to participate in this study	53	Female	Yes		UNED	1	Si	No		5	5	3	1	1	3	3	3	3	1	3	1	1	5	5	1	5	1	5	5	1	1	3	1	1	1	5	3	3	5	1	3	1	5	5	1	1	5	1
28/02/2019 19:35:15	Yes, I accept to participate in this study	44	Female	Yes		UNED	1	Si	No		4	3	3	2	1	3	2	3	3	1	1	1	1	3	5	5	5	5	3	3	3	4	3	4	3	3	3	4	3	4	5	5	3	3	3	2	3	3	4
28/02/2019 20:31:10	Yes, I accept to participate in this study	22	Female	Yes		UNED	1	No	Sí	Libros, revistas y documentales.	1	1	1	1	1	3	3	3	3	1	5	1	1	4	5	3	4	2	5	2	5	2	3	1	4	3	4	3	3	5	1	4	5	5	1	5	3	3	4
28/02/2019 21:59:38	Yes, I accept to participate in this study	29	Female	Yes		UNED	1	Si	No		5	4	4	1	1	3	2	3	3	1	1	1	1	4	5	1	4	5	5	3	3	4	3	4	4	3	4	3	2	5	5	4	1	4	2	2	5	5	5
28/02/2019 23:16:16	Yes, I accept to participate in this study	42	Female	Yes		UNED	1	No	No		4	3	2	2	2	3	3	3	5	4	2	1	2	4	4	2	4	4	5	3	3	4	4	3	5	4	3	2	4	4	4	4	3	4	5	2	4	5	3
1/03/2019 0:26:01	Yes, I accept to participate in this study	18	Female	Yes		UNED	1	No	Sí	RRSS	4	4	1	1	1	3	4	5	2	1	3	1	4	5	5	3	5	5	5	4	2	5	4	5	5	3	4	3	3	5	4	3	1	3	3	3	4	4	4
1/03/2019 3:43:05	Yes, I accept to participate in this study	44	Female	Yes		UNED	1	No	No		2	3	4	3	1	5	4	3	1	3	3	3	1	4	5	1	5	3	1	2	3	3	2	4	5	5	5	5	3	5	2	3	1	3	5	5	3	3	5
1/03/2019 9:06:41	Yes, I accept to participate in this study	34	Female	Yes		UNED	2	Si	No		2	5	1	2	1	3	1	1	1	1	1	1	1	5	5	3	5	1	3	5	3	3	5	1	5	1	5	4	2	2	4	3	2	1	4	5	4	5	4
1/03/2019 10:19:53	Yes, I accept to participate in this study	36	Female	Yes		UNED	1	No	No		5	5	4	2	1	2	5	1	2	1	3	2	1	4	2	2	4	2	4	3	3	3	4	5	5	2	4	5	4	5	2	5	3	2	3	3	5	5	5
1/03/2019 10:49:16	Yes, I accept to participate in this study	44	Female	Yes		UNED	1	No	No		1	5	3	1	2	1	3	3	1	1	3	2	3	4	4	3	5	4	4	4	1	2	2	5	4	4	1	2	1	5	4	4	5	4	3	2	1	5	4
1/03/2019 12:13:14	Yes, I accept to participate in this study	18	Female	Yes		UNED	1	No	No		3	2	5	3	1	4	3	4	3	4	2	1	2	3	5	1	5	4	5	4	3	3	5	2	2	2	4	2	3	5	5	3	1	3	3	3	4	5	4
1/03/2019 14:01:56	Yes, I accept to participate in this study	43	Female	Yes		UNED	2	Si	Sí	ScienceDirect, Pubmed, Psicoteca	1	5	1	1	1	1	3	4	3	1	3	1	1	2	2	3	5	2	5	5	1	3	3	1	3	3	3	2	1	2	5	2	1	5	2	3	2	5	3
1/03/2019 16:17:11	Yes, I accept to participate in this study	56	Female	Yes		UNED	1	No	No		3	5	3	1	1	5	1	2	2	2	1	1	1	5	4	1	4	2	5	3	1	3	4	4	5	1	3	3	3	5	5	4	3	4	4	4	1	5	5
1/03/2019 17:34:24	Yes, I accept to participate in this study	24	Female	Yes		UNED	1	No	Sí	Research gate	1	5	1	1	1	5	3	2	3	3	1	1	1	5	5	3	3	1	3	3	3	1	1	1	5	3	2	2	2	5	2	2	5	4	4	2	4	3	3
1/03/2019 19:42:22	Yes, I accept to participate in this study	19	Female	Yes		UNED	1	No	No		3	4	3	3	1	4	3	2	2	4	2	2	2	4	2	4	4	2	4	3	3	4	4	4	4	3	2	3	3	5	2	3	1	2	3	2	3	5	4
1/03/2019 21:36:02	Yes, I accept to participate in this study	36	Female	Yes		UNED	1	No	No		4	4	3	2	1	4	3	3	2	2	1	2	3	3	4	4	4	3	4	4	4	4	4	4	4	2	3	4	2	4	2	3	2	2	4	1	4	4	4
1/03/2019 22:27:27	Yes, I accept to participate in this study	44	Female	Yes		UNED	2	Si	Sí	RRSS	1	3	2	3	1	1	3	3	3	1	4	2	2	5	4	1	4	1	5	3	3	2	3	1	4	1	4	3	3	5	4	1	5	4	3	2	4	5	5
1/03/2019 23:13:35	Yes, I accept to participate in this study	47	Female	Yes		UNED	1	No	No		4	2	2	3	4	2	2	2	2	4	3	5	2	2	4	2	3	4	2	2	2	4	4	2	4	2	3	3	2	4	2	3	2	4	4	2	2	4	4
2/03/2019 0:31:25	Yes, I accept to participate in this study	32	Female	Yes		UNED	1	No	No		3	5	3	5	1	1	4	3	2	3	4	1	5	4	5	3	5	2	5	4	4	5	1	5	5	2	5	1	5	5	1	1	1	3	5	3	3	5	4
2/03/2019 1:50:17	Yes, I accept to participate in this study	22	Female	Yes		UNED	1	No	No		4	5	2	2	1	2	3	3	2	1	1	1	5	4	5	3	4	2	4	3	5	2	5	5	5	4	4	4	2	5	3	5	1	4	3	5	1	5	5
2/03/2019 19:26:16	Yes, I accept to participate in this study	33	Female	Yes		UNED	1	No	No		4	2	1	2	1	1	1	3	1	1	2	1	2	3	4	3	5	2	4	2	3	4	4	3	5	2	3	3	3	5	2	3	2	2	2	2	4	5	5
2/03/2019 21:40:07	Yes, I accept to participate in this study	21	Female	Yes		UNED	2	No	No		1	5	1	2	1	2	3	3	3	1	3	2	1	5	2	1	5	1	2	2	2	3	4	3	4	3	3	3	3	5	4	4	3	4	3	3	4	3	3
3/03/2019 12:03:28	Yes, I accept to participate in this study	31	Female	Yes		UNED	2	Si	Sí	Blogs de psicólogos, newsletter "infocop".	2	5	1	2	1	3	4	3	2	1	2	1	1	5	2	1	4	4	2	2	4	3	5	5	5	2	5	3	3	5	1	4	1	1	4	1	5	2	4
3/03/2019 17:08:00	Yes, I accept to participate in this study	27	Female	Yes		UNED	1	No	No		1	5	1	3	1	3	2	2	2	1	3	1	1	5	3	1	5	2	3	4	4	4	3	2	5	2	5	1	2	4	2	1	3	5	3	2	4	4	4
3/03/2019 19:23:44	Yes, I accept to participate in this study	47	Female	Yes		UNED	1	No	No		3	5	2	3	1	3	4	4	4	2	3	3	1	4	2	2	4	2	4	4	2	3	4	4	4	3	4	4	3	5	2	2	3	4	4	4	4	5	4
3/03/2019 21:28:24	Yes, I accept to participate in this study	59	Female	Yes		UNED	4	No	No		2	4	1	2	2	5	3	4	2	1	3	1	2	3	2	2	4	2	4	4	2	2	2	1	4	4	1	4	2	3	5	1	4	5	3	2	4	5	3
3/03/2019 23:32:34	Yes, I accept to participate in this study	39	Female	Yes		UNED	3	No	No		5	3	1	1	1	1	3	3	1	1	3	1	1	5	5	2	5	1	5	3	1	3	1	1	5	1	5	5	3	5	1	3	1	5	3	1	5	5	5
4/03/2019 8:43:05	Yes, I accept to participate in this study	41	Female	Yes		UNED	1	Si	Sí	Madri+d, Noticias de la Ciencia y la Tecnología, MIT Technology Review, Materia el PAÍS, etc.	2	5	1	4	1	2	4	3	3	1	3	1	2	4	2	1	4	1	4	3	3	4	2	4	5	2	1	4	4	5	4	3	4	4	2	2	4	2	3
4/03/2019 10:09:07	Yes, I accept to participate in this study	41	Female	Yes		UNED	2	Si	No		5	4	2	5	1	1	1	2	2	3	3	1	1	4	5	1	5	3	3	3	2	4	5	5	5	5	1	4	2	5	2	2	4	5	3	2	4	4	4
4/03/2019 11:50:28	Yes, I accept to participate in this study	24	Female	Yes		UNED	1	No	No		5	3	3	3	5	5	3	1	2	1	3	1	1	5	5	1	5	4	5	4	4	5	5	5	5	3	1	3	1	4	2	5	5	5	5	5	5	5	5
4/03/2019 11:50:27	Yes, I accept to participate in this study	21	Female	Yes		UNED	2	No	No		1	3	1	2	1	1	2	2	1	2	4	3	2	4	4	2	4	1	5	3	2	3	4	2	3	3	2	3	3	5	5	2	4	4	4	1	4	4	4
4/03/2019 14:05:51	Yes, I accept to participate in this study	24	Female	Yes		UNED	2	No	No		2	4	2	3	1	1	4	3	4	1	4	1	1	5	4	1	5	4	4	3	2	4	5	5	5	5	5	2	3	5	4	4	1	2	4	2	4	5	4
4/03/2019 14:52:11	Yes, I accept to participate in this study	35	Female	Yes		UNED	2	No	No		2	3	2	3	5	3	3	3	2	2	4	3	4	5	5	2	5	2	5	4	4	3	4	5	5	2	5	3	4	4	5	2	5	3	4	1	5	5	4
4/03/2019 14:58:50	Yes, I accept to participate in this study	37	Female	Yes		UNED	1	Si	No		2	5	2	1	1	4	2	2	1	2	1	1	1	3	4	4	5	2	4	4	4	3	2	2	4	1	4	4	2	5	4	2	2	2	4	2	2	4	4
4/03/2019 15:50:24	Yes, I accept to participate in this study	20	Female	Yes		UNED	1	No	No		2	3	1	4	1	2	3	3	2	1	2	1	1	5	5	2	4	4	4	4	3	3	3	5	5	3	2	3	2	4	2	3	1	5	4	2	4	4	3
4/03/2019 17:11:00	Yes, I accept to participate in this study	39	Female	Yes		UNED	1	No	Sí		2	4	1	3	1	3	4	3	3	2	4	1	1	4	3	2	4	1	4	4	3	4	3	2	4	2	3	4	3	5	2	2	2	3	3	2	3	4	4
4/03/2019 17:59:16	Yes, I accept to participate in this study	18	Female	Yes		UNED	1	No	No		3	4	2	4	1	1	3	3	2	2	4	2	1	4	4	1	4	2	4	4	3	3	4	4	4	3	1	1	3	5	1	2	2	4	4	2	4	4	2
4/03/2019 18:48:00	Yes, I accept to participate in this study	78	Female	Yes		UNED	2	No	No		2	4	1	4	1	2	3	2	2	2	3	1	1	1	4	1	5	3	2	2	1	2	3	5	5	3	2	1	5	5	3	3	1	5	5	1	4	5	4
4/03/2019 19:34:20	Yes, I accept to participate in this study	29	Female	Yes		UNED	1	Si	No		3	5	4	4	1	3	2	2	3	4	3	3	1	5	5	3	4	2	4	3	2	3	2	5	5	4	3	5	2	5	4	3	4	5	4	4	3	4	5
4/03/2019 20:34:16	Yes, I accept to participate in this study	48	Female	Yes		UNED	1	Si	No		3	4	3	3	2	3	2	3	2	1	2	2	1	5	5	4	5	4	5	3	3	3	2	3	4	2	3	4	2	5	4	4	3	4	4	3	3	3	4
4/03/2019 21:02:14	Yes, I accept to participate in this study	18	Female	Yes		UNED	1	No	No		3	5	2	1	1	5	2	3	3	1	3	1	2	4	4	2	5	1	3	3	1	3	2	2	4	2	3	2	3	5	5	5	4	3	3	4	2	3	3
5/03/2019 11:07:49	Yes, I accept to participate in this study	35	Female	Yes		UNED	1	No	No		1	5	1	3	2	2	3	2	3	1	2	2	2	3	4	4	4	4	3	3	2	2	3	2	4	2	3	4	2	5	4	4	4	4	4	3	4	5	4
5/03/2019 11:45:09	Yes, I accept to participate in this study	30	Female	Yes		UNED	1	Si	No		2	4	1	3	4	1	2	3	2	1	2	3	2	4	4	2	4	3	3	3	3	3	3	4	4	3	3	3	3	4	4	3	2	4	2	4	3	3	3
5/03/2019 11:56:15	Yes, I accept to participate in this study	48	Female	Yes		UNED	1	Si	No		1	5	1	2	2	1	3	2	2	1	3	1	1	5	5	3	4	3	4	4	1	4	2	5	5	1	3	4	3	1	5	2	3	5	4	2	4	5	5
5/03/2019 11:56:22	Yes, I accept to participate in this study	24	Female	Yes		UNED	1	No	No		5	4	3	4	2	1	4	3	2	2	2	1	3	4	5	4	5	4	2	4	3	2	3	4	4	4	4	3	3	5	4	5	2	3	4	2	4	5	5
5/03/2019 15:49:23	Yes, I accept to participate in this study	29	Female	Yes		UNED	2	No	Sí	SESBE	1	5	2	4	1	1	3	3	1	2	3	1	1	5	4	4	5	4	4	4	3	4	4	4	4	4	2	4	2	5	5	3	3	3	3	3	3	4	4
5/03/2019 16:38:04	Yes, I accept to participate in this study	46	Female	Yes		UNED	1	No	No		1	5	1	3	2	3	3	3	3	3	3	2	1	4	3	3	4	3	4	4	3	2	2	4	4	2	4	3	3	5	5	3	4	4	3	2	2	4	4
5/03/2019 19:20:34	Yes, I accept to participate in this study	24	Female	Yes		UNED	1	No	No		4	5	4	3	1	3	5	3	1	3	3	2	1	5	4	4	5	2	3	3	4	3	3	4	5	1	4	4	3	4	2	2	2	4	4	3	3	3	4
5/03/2019 20:15:36	Yes, I accept to participate in this study	28	Female	Yes		UNED	4	No	Sí	Revista de neurología, revista del colegio de psicólogos de Madrid, revista del cep-pie y publicaciones de distintos colectivos y asociaciones vía Facebook.	1	1	1	1	1	3	3	3	3	2	1	1	1	5	2	1	5	1	5	1	4	4	4	1	5	1	1	5	1	5	1	1	1	4	3	3	4	4	4
5/03/2019 20:19:28	Yes, I accept to participate in this study	46	Female	Yes		UNED	1	Si	No		2	2	2	2	1	3	2	3	4	1	1	1	2	5	5	1	5	5	5	3	4	2	4	3	5	3	2	1	5	5	3	3	3	2	1	2	3	5	4
5/03/2019 23:05:46	Yes, I accept to participate in this study	47	Female	Yes		UNED	1	No	No		1	4	2	5	2	5	2	4	3	1	5	4	2	4	1	1	2	4	2	2	1	2	3	1	1	4	1	4	4	5	2	3	5	2	2	4	5	4	2
6/03/2019 9:03:06	Yes, I accept to participate in this study	25	Female	Yes		UNED	1	Si	No		2	4	2	1	1	3	4	2	2	3	4	2	1	4	4	4	5	2	5	4	1	3	3	4	4	4	3	2	3	5	2	2	4	4	2	4	3	5	4
6/03/2019 11:19:01	Yes, I accept to participate in this study	45	Female	Yes		UNED	2	No	No		3	4	2	2	4	3	2	2	1	1	1	2	1	3	3	1	3	1	3	3	1	2	2	1	2	3	1	2	2	5	1	1	5	5	1	3	2	4	3
6/03/2019 16:17:35	Yes, I accept to participate in this study	28	Female	Yes		UNED	4	Si	No		3	3	3	3	1	3	2	3	3	1	2	2	1	3	3	1	3	2	5	3	3	3	4	2	3	3	3	3	2	4	2	2	3	4	2	3	3	3	3
7/03/2019 11:24:37	Yes, I accept to participate in this study	20	Female	Yes		UNED	2	No	No		2	4	2	1	1	1	4	2	1	1	3	1	1	4	4	2	4	3	5	5	1	5	2	1	4	3	2	2	2	4	2	2	4	3	3	2	4	5	5
7/03/2019 13:34:59	Yes, I accept to participate in this study	45	Female	Yes		UNED	2	Si	Sí	Scoop, Apa Association	1	5	1	3	1	1	3	4	2	1	4	1	1	5	4	2	5	2	1	4	1	2	2	5	5	1	2	4	1	5	2	1	4	5	3	2	2	2	4
7/03/2019 14:19:46	Yes, I accept to participate in this study	46	Female	Yes		UNED	2	No	No		2	4	4	2	1	3	4	1	1	1	2	3	2	5	5	1	5	5	5	3	2	2	4	4	4	4	3	3	3	5	2	4	2	2	2	3	4	5	5
7/03/2019 14:28:37	Yes, I accept to participate in this study	34	Female	Yes		UNED	1	No	No		3	5	1	2	1	1	4	2	1	1	1	1	1	4	4	1	5	1	4	4	3	2	2	5	5	1	4	3	3	5	5	2	1	5	2	5	4	5	4
7/03/2019 16:27:51	Yes, I accept to participate in this study	26	Female	Yes		UNED	2	Si	No		1	4	1	1	1	3	4	3	2	2	2	2	2	3	1	2	4	1	4	2	4	2	2	2	4	1	2	4	2	4	4	2	4	4	2	2	4	2	4
7/03/2019 22:04:24	Yes, I accept to participate in this study	26	Female	Yes		UNED	1	Si	Sí	Pubmed, Medline, PEDro...	5	5	4	5	2	5	3	1	1	3	3	1	1	4	5	3	5	5	5	4	4	4	1	5	5	1	3	3	2	5	5	5	3	3	5	3	4	4	4
8/03/2019 10:27:59	Yes, I accept to participate in this study	26	Female	Yes		UNED	2	Si	Sí	National Geographic	2	5	2	2	1	1	1	4	2	2	2	2	1	5	5	1	5	1	5	4	3	3	4	5	5	3	2	3	3	4	2	1	2	5	4	2	4	2	4
8/03/2019 12:17:13	Yes, I accept to participate in this study	27	Female	Yes		UNED	1	Si	No		4	3	1	2	1	2	3	3	3	2	2	1	1	2	3	2	5	3	4	4	2	2	3	4	5	3	2	3	3	4	4	4	2	3	3	2	3	4	3
9/03/2019 11:11:52	Yes, I accept to participate in this study	41	Female	Yes		UNED	1	No	Sí	Psicologia y mente, el mundo dela psicología, konexión snc,	1	2	1	5	1	1	3	3	3	2	5	1	1	4	5	1	5	2	5	4	1	4	5	1	5	1	3	3	3	5	2	1	1	2	4	2	1	5	4
10/03/2019 2:07:44	Yes, I accept to participate in this study	39	Female	Yes		UNED	2	Si	Sí	Mente y espíritu la mente es maravillosa psicobiología	4	5	2	2	1	2	3	2	2	1	2	3	2	5	4	2	5	4	4	3	4	3	2	5	5	2	4	2	2	5	4	2	3	4	4	3	2	5	4
10/03/2019 15:00:42	Yes, I accept to participate in this study	19	Female	Yes		UNED	1	No	No		4	2	1	3	1	3	3	4	3	2	2	1	1	4	4	3	4	4	4	3	1	4	3	4	5	4	2	3	3	4	2	2	1	4	2	3	4	5	3
10/03/2019 21:01:50	Yes, I accept to participate in this study	54	Female	Yes		UNED	1	No	No		3	3	1	1	5	1	3	1	1	1	1	1	1	3	1	1	5	1	5	5	5	1	1	3	5	1	1	3	3	3	1	5	5	1	1	5	5	5	3
10/03/2019 21:13:05	Yes, I accept to participate in this study	40	Female	Yes		UNED	1	Si	No		4	2	1	4	2	1	5	3	2	1	5	1	1	5	3	2	5	2	5	4	4	2	4	5	4	2	3	3	3	4	5	4	2	4	4	2	1	5	3
11/03/2019 3:45:13	Yes, I accept to participate in this study	36	Female	Yes		UNED	3	No	No		4	4	2	2	1	4	3	2	2	2	3	1	1	4	4	2	4	1	4	3	4	3	4	2	3	1	3	3	3	1	3	3	3	3	3	2	4	1	3
11/03/2019 10:53:44	Yes, I accept to participate in this study	52	Female	Yes		UNED	1	Si	No		4	2	1	4	1	1	2	2	2	4	2	4	2	4	5	4	4	4	2	2	2	2	4	2	4	4	4	4	2	4	4	4	4	4	2	4	4	5	5
11/03/2019 12:32:32	Yes, I accept to participate in this study	30	Female	Yes		UNED	1	Si	Sí	Facebook	2	4	3	1	1	5	2	4	2	2	1	1	1	4	2	2	4	3	5	3	3	4	3	2	4	2	3	2	2	5	4	2	4	4	2	4	2	2	4
11/03/2019 14:22:08	Yes, I accept to participate in this study	56	Female	Yes		UNED	1	No	No		5	5	1	1	1	5	3	4	4	1	1	1	1	1	5	4	5	5	2	4	4	2	5	1	3	5	5	2	2	1	1	1	2	5	4	1	1	5	4
4/03/2019 12:12:14	Yes, I accept to participate in this study	39	Female	Yes		UNED	3	Si	No		3	5	2	1	1	5	3	2	1	1	3	1	1	5	3	1	4	1	5	5	3	2	2	5	5	1	3	3	3	4	5	1	5	3	4	2	3	5	4
4/03/2019 12:24:20	Yes, I accept to participate in this study	39	Female	Yes		UNED	3	No	No		3	5	2	1	2	4	2	3	3	1	2	1	1	5	4	2	5	3	4	3	3	4	2	4	5	3	3	4	3	5	4	4	1	1	4	2	3	5	2
4/03/2019 12:47:12	Yes, I accept to participate in this study	24	Female	Yes		UNED	4	No	Sí	Pubmed	1	3	1	5	3	1	3	3	3	1	1	1	5	3	3	2	5	2	2	3	5	2	2	1	5	2	1	3	1	2	1	2	5	5	2	3	4	2	2
4/03/2019 13:19:26	Yes, I accept to participate in this study	39	Female	Yes		UNED	4	No	Sí		1	5	1	2	2	1	1	5	1	1	1	1	1	5	5	3	5	5	5	3	1	1	3	5	5	5	2	5	1	5	1	3	2	5	1	1	1	1	1
4/03/2019 13:24:36	Yes, I accept to participate in this study	52	Female	Yes		UNED	3	Si	No		1	5	1	3	4	4	3	2	2	1	2	1	2	5	1	3	5	1	5	2	4	4	5	1	4	2	1	3	2	4	5	1	4	3	4	4	4	3	1
4/03/2019 15:13:44	Yes, I accept to participate in this study	26	Female	Yes		UNED	4	No	Sí	Psyciencia y psicología y mente.	2	3	1	3	4	3	3	3	3	2	3	1	1	3	4	2	4	3	4	4	3	3	3	2	5	2	3	4	3	4	4	3	2	3	4	2	4	3	4
4/03/2019 15:22:30	Yes, I accept to participate in this study	30	Female	Yes		UNED	3	Si	No		3	5	1	3	1	3	5	2	2	1	2	1	1	5	5	3	5	5	5	3	2	2	2	4	5	3	5	4	2	5	5	4	1	5	2	4	4	5	5
4/03/2019 15:56:04	Yes, I accept to participate in this study	27	Female	Yes		UNED	3	No	No		2	5	1	1	1	4	5	5	2	2	2	1	1	5	4	1	5	4	5	1	2	2	3	5	5	4	5	4	2	5	5	4	1	4	5	2	5	5	4
4/03/2019 16:41:33	Yes, I accept to participate in this study	40	Female	Yes		UNED	4	Si	Sí	Libros y páginas web varias.	1	5	1	1	5	1	3	3	1	1	5	1	1	5	1	1	5	1	5	1	1	3	1	1	5	1	1	5	1	5	3	1	5	5	5	1	5	1	1
4/03/2019 18:33:11	Yes, I accept to participate in this study	21	Female	Yes		UNED	3	No	No		3	5	2	3	1	4	4	1	1	1	5	1	1	5	1	2	4	1	5	2	2	4	1	5	5	2	4	1	2	5	4	2	1	5	5	1	2	1	3
4/03/2019 20:48:46	Yes, I accept to participate in this study	47	Female	Yes		UNED	4	No	No		4	5	2	2	1	3	3	5	1	1	2	3	1	5	4	4	4	4	5	5	3	2	3	5	4	3	4	4	3	5	4	3	1	4	5	5	2	3	4
4/03/2019 21:56:46	Yes, I accept to participate in this study	25	Female	Yes		UNED	4	No	Sí	Antroporama, Psych2Go, Psicología y Mente	1	5	1	3	1	3	2	3	2	1	1	1	1	5	5	1	5	1	5	4	1	5	3	1	5	1	5	3	3	5	1	1	4	5	4	5	4	2	4
4/03/2019 22:43:47	Yes, I accept to participate in this study	28	Female	Yes		UNED	1	No	No		1	5	1	1	1	5	1	2	1	1	1	1	1	5	1	1	5	1	5	5	5	5	5	5	5	1	5	1	1	5	5	5	1	5	3	1	5	5	5
4/03/2019 23:20:39	Yes, I accept to participate in this study	32	Female	Yes		UNED	3	No	Sí	Dialnet	1	3	1	3	2	1	1	2	1	1	2	1	1	3	3	1	3	1	2	3	1	2	2	1	3	1	2	3	2	3	1	2	2	2	3	2	1	3	2
4/03/2019 23:41:57	Yes, I accept to participate in this study	42	Female	Yes		UNED	4	Si	No		4	5	3	2	1	5	3	3	2	2	1	1	1	5	5	4	5	4	5	4	2	3	5	1	5	2	3	5	2	4	4	4	4	3	4	2	2	1	4
4/03/2019 23:46:04	Yes, I accept to participate in this study	58	Female	Yes	Ninguna	UNED	4	Si	Sí	Libros	1	2	5	4	5	3	3	3	1	3	3	1	1	5	1	1	5	1	5	1	1	1	5	3	5	1	1	5	3	5	3	3	3	1	1	1	3	5	5
5/03/2019 4:38:58	Yes, I accept to participate in this study	21	Female	Yes		UNED	3	No	Sí	Pubmed, biblioteca uned, google académico, psicothema	1	3	1	3	5	1	1	3	1	1	2	3	1	5	1	1	4	1	5	4	3	3	4	1	1	5	3	3	1	3	2	5	5	5	4	4	5	1	3
5/03/2019 11:13:41	Yes, I accept to participate in this study	55	Female	Yes		UNED	3	No	No		1	4	1	4	4	1	3	4	2	2	3	1	4	4	3	2	4	2	2	4	2	2	4	1	4	3	2	4	2	4	4	2	3	3	2	2	4	3	4
5/03/2019 14:56:16	Yes, I accept to participate in this study	30	Female	Yes		UNED	2	No	No		1	3	3	1	1	4	5	3	2	1	5	1	1	3	5	2	5	5	5	5	3	4	1	5	5	1	3	3	3	5	1	4	3	5	5	2	5	5	5
6/03/2019 0:28:06	Yes, I accept to participate in this study	29	Female	Yes		UNED	2	Si	No		2	5	2	2	1	3	2	2	2	1	3	1	1	2	4	4	5	4	5	4	3	3	2	5	4	2	1	3	3	4	2	4	1	2	4	2	4	4	4
7/03/2019 8:29:04	Yes, I accept to participate in this study	30	Female	Yes		UNED	4	No	No		1	4	1	2	1	2	4	3	2	1	3	1	1	5	4	3	4	1	1	3	1	2	2	1	4	1	4	3	2	5	5	3	1	4	3	2	4	2	4
11/03/2019 17:33:03	Yes, I accept to participate in this study	28	Female	Yes		UNED	2	Si	No		5	5	3	4	1	2	3	5	1	1	1	1	1	4	2	1	5	2	3	1	2	4	3	5	5	4	4	3	3	5	4	4	4	4	4	3	3	3	3
11/03/2019 17:41:35	Yes, I accept to participate in this study	46	Female	Yes		UNED	1	Si	Sí	manuales, monografías, trabajos o artículos	4	5	1	3	1	4	3	2	3	2	2	1	1	5	4	2	5	4	2	2	3	1	3	5	5	1	2	4	1	5	5	1	1	2	4	1	3	3	3
11/03/2019 18:34:02	Yes, I accept to participate in this study	22	Female	Yes		UNED	1	Si	No		4	1	1	2	1	3	2	2	1	1	1	1	1	5	4	2	4	4	5	2	4	5	2	5	5	1	2	2	4	5	5	3	1	2	5	1	4	1	4
11/03/2019 19:48:24	Yes, I accept to participate in this study	30	Female	Yes		UNED	1	No	No		2	3	4	4	5	5	1	1	1	1	5	1	2	5	5	3	5	2	5	4	4	5	4	5	5	1	4	4	2	5	2	2	1	5	4	3	5	4	4
11/03/2019 20:37:39	Yes, I accept to participate in this study	34	Female	Yes		UNED	1	No	No		2	4	1	1	1	3	1	1	1	1	3	3	3	4	5	4	5	4	4	4	4	4	5	1	4	4	4	4	5	5	2	1	3	3	4	3	3	4	5
11/03/2019 21:52:58	Yes, I accept to participate in this study	40	Female	Yes		UNED	1	Si	No		3	4	2	2	2	4	2	2	2	2	4	2	2	4	4	3	4	3	4	4	2	3	4	4	4	2	2	4	2	4	3	2	2	2	4	4	4	3	4
11/03/2019 21:56:11	Yes, I accept to participate in this study	30	Female	Yes		UNED	2	Si	Sí	pubmed	2	5	1	3	1	1	3	2	3	1	4	1	1	5	5	1	5	4	5	2	2	4	5	4	5	3	2	4	2	5	1	3	5	4	4	1	1	5	3
11/03/2019 22:44:45	Yes, I accept to participate in this study	42	Female	Yes		UNED	1	No	No		2	5	3	2	2	2	2	3	2	2	3	2	2	3	4	4	4	4	3	3	3	2	4	2	4	2	2	4	3	5	5	1	3	4	4	2	3	4	4
12/03/2019 0:04:48	Yes, I accept to participate in this study	37	Female	Yes		UNED	2	Si	Sí	Medline, pubmed	1	3	3	3	2	2	4	3	2	1	5	2	1	4	5	1	4	3	3	3	3	2	3	4	3	5	3	3	3	5	4	2	3	3	2	4	3	4	2
12/03/2019 10:04:06	Yes, I accept to participate in this study	22	Female	Yes	Yo estoy simultaneando Psicología y Trabajo social	UNED	1	No	No		1	5	1	2	2	1	3	2	3	1	4	1	1	4	1	1	3	1	5	4	1	2	2	5	4	1	4	2	2	5	2	2	2	4	4	5	4	2	4
12/03/2019 13:59:48	Yes, I accept to participate in this study	25	Female	Yes		UNED	2	No	No		4	3	2	2	1	5	3	3	1	4	1	1	1	3	5	4	5	4	5	2	3	3	3	1	4	1	2	3	3	5	1	3	1	3	3	4	4	5	3
12/03/2019 16:11:02	Yes, I accept to participate in this study	56	Female	Yes		UNED	1	No	No		5	5	1	5	1	1	3	3	3	1	3	1	1	5	5	3	5	3	3	3	5	1	3	1	5	3	4	3	5	5	1	5	1	2	3	5	3	3	4
13/03/2019 16:12:47	Yes, I accept to participate in this study	47	Female	Yes		UNED	1	No	No		1	3	3	4	1	4	3	2	4	3	5	1	3	3	4	1	5	3	5	2	3	3	3	3	5	3	3	1	1	5	5	3	2	3	3	3	5	4	4
18/03/2019 20:21:34	Yes, I accept to participate in this study	39	Female	Yes		UNED	3	No	Sí	Google académico	4	5	1	3	1	1	5	1	3	1	3	3	1	5	4	4	5	2	5	3	1	3	5	5	5	2	3	3	3	1	5	1	1	3	3	3	3	4	4
18/03/2019 20:36:49	Yes, I accept to participate in this study	39	Female	Yes		UNED	4	Si	No		1	4	1	5	5	1	4	2	2	1	5	1	1	4	2	1	1	1	5	3	2	4	3	1	5	1	1	4	2	5	1	1	4	5	4	4	2	3	2
18/03/2019 20:40:02	Yes, I accept to participate in this study	38	Female	Yes		UNED	4	Si	No		1	2	1	4	3	1	2	4	3	2	4	2	4	4	2	2	4	1	5	3	2	3	4	1	4	2	3	4	1	4	4	1	5	4	3	3	4	2	3
18/03/2019 21:40:02	Yes, I accept to participate in this study	26	Female	Yes		UNED	4	No	No		2	5	1	3	1	1	2	2	2	1	4	1	1	5	5	1	2	1	5	5	4	3	2	1	5	1	3	4	4	5	2	2	5	2	1	5	1	1	2
18/03/2019 21:50:04	Yes, I accept to participate in this study	40	Female	Yes		UNED	4	No	No		1	5	1	5	1	1	1	3	3	1	1	1	1	5	5	2	5	5	5	5	1	5	5	5	5	1	1	5	3	5	5	5	1	5	5	1	1	3	5
18/03/2019 23:08:52	Yes, I accept to participate in this study	51	Female	Yes		UNED	4	Si	No		1	5	1	5	4	2	3	2	2	1	4	3	1	4	4	1	5	1	5	1	1	2	2	1	3	1	2	5	1	5	5	1	5	3	1	5	1	3	1
19/03/2019 9:09:52	Yes, I accept to participate in this study	28	Female	Yes		UNED	4	No	No		2	3	1	2	3	4	2	2	2	2	3	1	1	4	3	1	5	1	4	5	1	2	4	1	5	1	3	5	3	1	5	1	2	3	4	4	4	5	3
13/03/2019 23:13:22	Yes, I accept to participate in this study	40	Female	Yes		UNED	1	No	No		5	3	3	2	4	2	5	3	2	2	2	4	3	3	4	1	4	2	3	3	1	4	3	3	4	2	4	3	5	5	1	3	1	1	4	2	4	5	5
14/03/2019 11:02:54	Yes, I accept to participate in this study	33	Female	Yes		UNED	1	No	No		3	5	1	5	1	1	1	3	1	1	3	1	1	5	5	5	5	2	3	5	1	3	3	1	3	1	1	3	3	5	1	1	3	5	1	1	5	3	5
14/03/2019 12:01:54	Yes, I accept to participate in this study	28	Female	Yes		UNED	1	No	Sí	Academia Edu, ResearchGate	1	3	5	1	1	1	3	3	1	2	1	4	1	3	2	1	4	3	5	3	1	3	2	4	3	3	3	2	3	4	5	3	2	4	3	1	5	5	4
16/03/2019 23:53:59	Yes, I accept to participate in this study	27	Female	Yes		UNED	1	Si	Sí	Pubmed	2	4	1	2	2	2	2	2	2	1	2	5	1	5	2	2	4	1	5	4	3	4	3	4	3	2	1	3	2	5	5	3	4	2	4	1	3	4	4
17/03/2019 21:23:16	Yes, I accept to participate in this study	48	Female	Yes		UNED	1	No	No		4	4	2	2	2	4	4	4	2	2	4	2	2	3	4	2	4	4	5	2	4	4	2	4	4	4	2	3	3	4	4	2	2	4	2	2	4	4	4
18/03/2019 13:21:44	Yes, I accept to participate in this study	19	Female	Yes		UNED	2	No	Sí		1	5	1	5	1	1	1	1	1	1	3	1	1	5	4	1	5	1	5	3	3	2	1	5	5	2	3	3	2	4	5	1	2	4	3	3	5	1	3
19/03/2019 10:48:35	Yes, I accept to participate in this study	25	Female	Yes		UNED	1	No	No		4	5	5	1	5	4	5	2	2	2	1	1	1	5	5	3	5	5	5	5	1	4	2	3	5	2	4	1	1	3	2	2	1	5	4	5	5	3	3
20/03/2019 12:08:40	Yes, I accept to participate in this study	55	Female	Yes		UNED	4	No	Sí	Libros de temas que me interesen o cursos de la UNED como complemento	2	5	4	4	3	2	3	4	1	5	3	1	1	5	5	2	5	4	5	4	2	2	1	4	5	1	2	2	3	5	4	3	3	2	4	2	4	3	3
21/03/2019 14:18:54	Yes, I accept to participate in this study	23	Female	Yes		UNED	1	No	No		3	3	3	3	2	3	2	2	2	2	2	3	2	3	4	3	4	4	4	3	3	3	2	4	5	3	3	3	3	5	3	3	1	3	4	2	3	4	2
21/03/2019 19:47:30	Yes, I accept to participate in this study	26	Female	Yes		UNED	1	No	No		4	5	2	2	1	3	4	1	3	4	4	3	4	3	5	2	4	2	5	2	1	5	2	4	5	2	4	2	3	2	1	3	2	4	4	1	3	5	4
22/03/2019 11:43:15	Yes, I accept to participate in this study	31	Female	Yes		UNED	1	No	No		2	4	4	4	2	4	3	2	1	4	3	2	1	4	3	1	5	3	2	4	3	5	4	3	5	2	3	2	4	4	2	4	1	4	4	2	3	5	4
23/03/2019 20:58:41	Yes, I accept to participate in this study	57	Female	Yes		UNED	1	Si	No		1	4	2	2	1	3	3	3	2	2	3	2	2	3	2	2	4	2	4	4	2	3	2	1	2	1	3	3	3	5	5	3	3	4	2	3	3	4	3
23/03/2019 22:43:15	Yes, I accept to participate in this study	31	Female	Yes		UNED	2	No	Sí	Science, nature,	4	4	2	3	5	3	4	3	3	2	3	3	1	3	3	3	4	3	3	3	2	3	3	1	4	5	2	3	3	5	4	3	2	3	3	3	3	1	3
24/03/2019 13:36:47	Yes, I accept to participate in this study	44	Female	Yes		UNED	1	No	No		4	4	3	3	2	3	4	4	4	4	2	2	1	2	4	3	4	4	4	4	4	3	2	4	4	2	4	2	3	4	2	3	2	2	4	2	4	4	4
24/03/2019 14:26:01	Yes, I accept to participate in this study	36	Female	Yes		UNED	1	Si	No		1	4	1	2	2	4	2	3	2	2	2	2	2	4	4	4	4	2	4	4	2	3	2	4	5	3	2	4	2	4	2	4	4	4	2	2	4	3	3
24/03/2019 19:07:30	Yes, I accept to participate in this study	28	Female	Yes		UNED	1	Si	No		4	3	4	3	2	4	4	1	1	2	3	2	1	5	4	4	4	5	5	3	3	3	3	2	4	1	4	2	3	4	4	4	1	3	4	1	4	4	4
26/03/2019 10:35:11	Yes, I accept to participate in this study	36	Female	Yes		UNED	1	No	No		3	1	2	1	1	2	1	2	1	1	1	1	1	1	5	3	4	5	2	1	3	1	5	4	3	3	1	2	4	5	1	1	1	2	3	1	4	5	4
26/03/2019 20:21:08	Yes, I accept to participate in this study	23	Female	Yes		UNED	1	No	No		4	2	3	3	2	4	1	1	1	5	2	4	1	4	4	2	5	5	5	5	4	5	3	4	5	1	5	1	5	5	5	4	1	4	4	1	5	5	5
27/03/2019 9:57:55	Yes, I accept to participate in this study	26	Female	Yes		UNED	1	Si	No		1	3	1	1	1	5	3	1	3	2	5	1	1	5	5	2	4	5	5	4	4	4	2	5	1	1	3	2	4	5	5	5	5	5	4	3	3	4	5
27/03/2019 19:11:41	Yes, I accept to participate in this study	34	Female	Yes		UNED	1	No	No		3	1	4	1	4	1	5	3	4	1	3	1	1	5	5	2	5	4	5	2	3	5	3	4	5	2	5	2	2	5	4	5	5	5	5	1	5	5	4
28/03/2019 13:10:11	Yes, I accept to participate in this study	49	Female	Yes		UNED	1	Si	Sí	REVISTAS CIENTÍFICAS. NATURE.	2	5	4	2	1	1	2	3	2	5	1	1	3	3	4	2	5	2	2	3	3	5	4	3	4	2	4	2	3	5	2	4	1	3	4	2	4	5	4
28/03/2019 18:42:26	Yes, I accept to participate in this study	35	Female	Yes		UNED	4	No	No		2	5	1	5	1	1	3	4	1	1	1	1	1	5	5	1	5	5	5	1	1	1	1	1	5	1	1	3	3	5	5	1	5	5	5	1	5	5	3
28/03/2019 19:48:39	Yes, I accept to participate in this study	39	Female	Yes		UNED	1	Si	Sí	Dialnet	1	5	1	1	1	3	3	3	3	2	2	1	2	4	3	4	4	3	5	4	4	3	2	4	4	1	2	3	2	5	3	2	3	5	3	5	3	1	4
28/03/2019 20:54:15	Yes, I accept to participate in this study	30	Female	Yes		UNED	4	Si	Sí	papeles del psicólogo, revista de neurología...	1	2	1	2	4	1	2	4	1	1	4	1	2	3	3	3	3	2	5	5	2	2	1	3	5	3	2	3	2	3	4	3	5	5	2	3	3	3	3
28/03/2019 22:18:27	Yes, I accept to participate in this study	24	Female	Yes		UNED	3	No	No		4	4	2	2	2	1	3	3	2	2	2	2	1	4	4	1	3	2	3	3	3	2	2	1	5	4	4	2	2	4	4	3	1	4	4	2	4	3	4
29/03/2019 9:59:15	Yes, I accept to participate in this study	40	Female	Yes		UNED	4	Si	No		2	4	2	4	3	1	3	4	3	2	4	2	3	4	3	3	4	2	3	4	3	3	4	4	4	4	2	2	3	4	4	4	2	4	4	2	4	3	4
29/03/2019 10:24:18	Yes, I accept to participate in this study	33	Female	Yes		UNED	4	No	No		2	4	3	1	1	1	1	3	1	1	4	1	1	3	4	3	5	5	4	2	3	2	4	1	5	1	1	3	3	5	2	1	5	3	3	4	3	5	4
29/03/2019 11:07:12	Yes, I accept to participate in this study	29	Female	Yes		UNED	4	Si	Sí	Normalmente leo artículos que me interesen en blog tipo "psicología y mente" o veo vídeos de youtube de varios psicólogos u otros estudiantes. También paso bastantes horas visualizando vídeos de charlas TED (no sé si esto se considera divulgación científica, pero me enriquecen y me aportan conocimientos y ganas de seguir leyendo y aprendiendo)	1	4	1	1	1	3	1	5	1	2	2	1	1	5	4	1	5	1	5	2	3	3	5	1	5	1	1	3	3	5	5	1	5	5	3	3	4	4	4
29/03/2019 12:51:32	Yes, I accept to participate in this study	55	Female	Yes		UNED	4	Si	Sí	en internet, ninguna en concreto	1	5	1	5	5	1	1	3	3	2	5	2	2	5	4	1	4	1	3	2	1	4	1	1	5	2	1	3	1	5	2	1	5	5	5	5	2	5	2
29/03/2019 16:05:50	Yes, I accept to participate in this study	34	Female	Yes		UNED	4	Si	No		4	5	2	2	2	5	2	3	3	1	5	1	1	5	5	2	5	4	4	5	1	1	5	1	4	1	3	3	3	5	4	4	5	5	4	5	4	2	1
29/03/2019 21:05:05	Yes, I accept to participate in this study	25	Female	Yes		UNED	4	No	No		1	4	4	5	1	1	1	4	3	1	2	1	4	5	4	3	5	3	5	5	3	4	1	1	1	1	4	3	3	5	1	1	3	5	4	4	2	4	3
30/03/2019 13:13:32	Yes, I accept to participate in this study	26	Female	Yes		UNED	1	No	Sí	Science, Mind, PsycNET	1	5	1	5	4	1	3	3	1	1	3	5	1	5	3	1	5	1	5	5	5	3	1	1	5	2	4	4	1	5	1	3	5	5	1	5	5	5	1
30/03/2019 19:20:41	Yes, I accept to participate in this study	34	Female	Yes		UNED	4	No	No		2	5	1	2	2	2	4	4	1	1	3	1	2	5	4	1	4	2	4	2	1	2	1	1	2	2	2	4	2	2	4	2	4	4	4	2	4	5	4
31/03/2019 10:39:09	Yes, I accept to participate in this study	54	Female	Yes		UNED	4	No	Sí	artículos internet, revistas	1	5	1	4	1	5	4	4	2	1	4	1	1	5	1	1	5	1	1	5	1	1	1	1	5	3	1	5	1	5	3	1	1	5	1	1	1	5	2
31/03/2019 12:21:03	Yes, I accept to participate in this study	46	Female	Yes		UNED	4	No	No		2	2	2	2	2	3	3	3	2	2	3	2	2	3	3	3	4	2	3	4	3	2	2	2	3	3	3	3	2	4	2	1	4	4	2	4	2	4	3
31/03/2019 18:37:47	Yes, I accept to participate in this study	25	Female	Yes		UNED	4	No	No		1	4	1	5	2	1	2	1	1	1	4	1	1	4	2	2	4	1	2	5	2	1	5	1	4	2	2	5	1	4	2	1	2	5	4	2	4	1	4
31/03/2019 19:01:11	Yes, I accept to participate in this study	41	Female	Yes		UNED	4	Si	Sí	Mergullador del Servicio Galego de Saúde	1	4	4	5	2	1	4	4	3	1	4	4	2	4	1	1	4	1	5	2	1	3	4	4	4	2	3	5	1	5	5	1	2	5	2	3	4	2	3
31/03/2019 19:39:53	Yes, I accept to participate in this study	24	Female	Yes		UNED	3	No	No		1	4	1	4	1	1	2	2	3	1	3	1	1	5	5	2	5	4	4	3	3	2	2	1	4	2	4	3	3	5	1	2	3	4	3	2	2	1	2
31/03/2019 20:54:36	Yes, I accept to participate in this study	37	Female	Yes		UNED	3	No	Sí	Agencia sinc, revista UNED, sciencemag.org, CSIC, investigauned.es, https://stahlonline.cambridge.org/prescribers_disclaimer.jsf,	4	2	4	5	1	3	5	4	3	3	2	1	2	4	4	3	5	3	3	3	4	4	5	5	5	3	1	3	3	4	5	1	3	2	3	3	5	5	3
31/03/2019 21:22:38	Yes, I accept to participate in this study	53	Female	Yes		UNED	4	No	No		4	5	2	2	2	1	4	4	2	1	4	1	2	4	2	1	4	2	5	4	2	3	4	1	5	4	2	3	3	4	2	1	4	4	3	4	5	2	4
1/04/2019 12:32:02	Yes, I accept to participate in this study	41	Female	Yes		UNED	3	Si	No		1	5	1	3	5	1	3	5	1	1	4	4	4	4	4	1	4	1	4	3	1	3	4	1	4	2	1	3	1	5	1	1	5	4	1	3	4	3	2
1/04/2019 12:59:40	Yes, I accept to participate in this study	30	Female	Yes		UNED	4	Si	No		1	4	1	4	2	1	2	3	2	2	4	1	2	4	3	2	4	2	4	2	4	2	2	1	5	2	2	3	2	5	4	1	4	5	2	4	5	1	2
1/04/2019 16:23:47	Yes, I accept to participate in this study	18	Female	Yes		UNED	1	No	Sí	YouTube	4	5	2	3	1	1	3	1	1	1	3	1	1	4	5	1	5	2	5	3	3	5	3	4	5	4	4	3	3	5	5	2	2	3	3	4	4	3	3
1/04/2019 19:39:26	Yes, I accept to participate in this study	32	Female	Yes		UNED	2	Si	Sí	Revista Mente y Cerebro	1	4	1	2	1	4	3	2	1	1	4	1	1	5	3	1	3	1	5	3	2	1	3	4	4	3	1	2	4	5	5	1	2	2	4	4	3	3	2
1/04/2019 20:25:30	Yes, I accept to participate in this study	42	Female	Yes		UNED	1	Si	Sí	INTERNET	4	4	4	3	1	4	3	3	2	2	2	1	1	5	4	1	5	4	5	4	3	3	2	1	5	1	4	4	3	5	4	5	4	4	4	5	1	4	4
19/03/2019 21:26:58	Yes, I accept to participate in this study	38	Female	Yes		UNED	3	Si	No		4	4	2	3	1	2	2	2	3	2	2	2	1	4	4	2	4	1	4	2	3	2	2	3	4	2	4	3	3	4	2	1	2	3	3	1	4	4	4
31/03/2019 23:00:34	Yes, I accept to participate in this study	22	Female	Yes		UNED	4	No	No		1	4	1	5	4	1	3	3	2	1	5	1	1	3	2	1	1	1	5	4	1	2	3	5	5	5	3	3	3	4	2	1	1	5	2	2	5	1	3
2/04/2019 17:51:18	Yes, I accept to participate in this study	42	Female	Yes		UNED	4	Si	Sí	Instititu Internacional de Psicología, en la biblioteca varios libros	1	5	2	2	1	1	1	3	3	1	1	1	1	4	5	1	4	1	2	1	1	3	4	5	5	2	1	5	1	5	1	5	2	2	4	1	1	1	2
4/04/2019 11:13:38	Yes, I accept to participate in this study	37	Female	Yes		UNED	3	Si	No		1	5	1	2	1	1	3	2	2	1	5	1	1	4	5	1	5	1	5	1	4	4	1	1	4	1	1	5	1	4	2	1	5	5	5	5	4	3	4
4/04/2019 11:22:02	Yes, I accept to participate in this study	24	Female	Yes		UNED	3	No	Sí	Periódicos, revistas y foros	1	5	1	1	1	4	4	5	2	1	4	1	1	5	4	2	4	3	4	4	4	2	1	1	1	1	2	4	1	5	4	2	4	5	5	4	2	4	3
5/04/2019 16:12:55	Yes, I accept to participate in this study	24	Female	Yes		UNED	3	No	Sí	Google academic, revistas de psicología, redes sociales (personas físicas que al compartir su conocimiento proporcionan las fuentes), bibliografía complementaria, bases de datos que me proporciona mi universidad (escaso).	1	4	1	1	3	1	1	3	2	1	5	1	1	5	3	1	4	2	5	5	3	3	4	1	4	2	2	4	2	5	3	1	1	4	3	5	3	1	1
5/04/2019 16:31:32	Yes, I accept to participate in this study	35	Female	Yes		UNED	3	No	No		2	2	1	3	5	1	2	3	1	1	1	3	1	4	4	1	5	4	1	2	1	1	4	5	1	3	3	2	3	5	5	3	3	5	4	5	1	5	3
2/04/2019 17:51:18	Yes, I accept to participate in this study	42	Female	Yes		UNED	4	Si	Sí	Instititu Internacional de Psicología, en la biblioteca varios libros	1	5	2	2	1	1	1	3	3	1	1	1	1	4	5	1	4	1	2	1	1	3	4	5	5	2	1	5	1	5	1	5	2	2	4	1	1	1	2
2/04/2019 22:09:07	Yes, I accept to participate in this study	57	Female	Yes		UNED	2	No	Sí	https://www.futurelearn.com/courses/mental-health-and-well-being/10/todo/35902 https://www.futurelearn.com/courses/youth-mental-health/6/todo/41223 https://www.futurelearn.com/courses/teaching-students-trauma/2/todo/30577 https://www.futurelearn.com/courses/literature/2/todo/5796 (Sobre literatura y salud mental) https://www.futurelearn.com/courses/caring-psychosis-schizophrenia/2/todo/5096 https…	4	4	1	3	1	3	2	3	3	2	1	3	1	2	5	2	4	5	3	4	2	3	3	2	5	3	4	3	3	4	4	3	2	4	4	2	4	4	4
3/04/2019 10:02:12	Yes, I accept to participate in this study	43	Female	Yes		UNED	1	No	No		4	1	3	4	1	1	3	1	1	1	3	2	1	1	1	2	4	2	2	3	3	1	3	5	3	3	5	1	3	1	1	4	1	3	4	4	4	5	5
3/04/2019 12:01:40	Yes, I accept to participate in this study	32	Female	Yes		UNED	1	No	No		5	3	3	5	1	5	3	3	2	1	1	1	2	3	4	1	5	4	4	3	3	3	3	5	5	3	3	3	4	5	2	3	1	3	3	2	4	5	4
3/04/2019 15:22:04	Yes, I accept to participate in this study	26	Female	Yes		UNED	1	Si	No		4	4	1	5	1	1	4	2	2	4	3	1	1	5	3	2	4	4	4	4	3	4	4	3	5	3	1	4	4	5	4	2	2	2	4	1	2	5	4
5/04/2019 17:36:52	Yes, I accept to participate in this study	21	Female	Yes		UNED	3	No	Sí	@quantumfracture @_DaniBeck @geologoenapuros @PatriTezanos @ahmatas @Guanan_ @PastMedHistory @MarGomezH @early_universe Y en fb: Arqueología de la medicina	1	5	1	3	1	1	4	3	3	1	5	1	1	5	4	3	5	1	1	4	3	2	3	1	1	1	3	3	3	5	1	1	5	5	2	5	3	1	5
5/04/2019 18:55:32	Yes, I accept to participate in this study	34	Female	Yes		UNED	4	Si	No		3	1	5	5	5	1	1	3	1	1	3	3	3	5	5	1	5	5	5	3	1	1	5	5	5	2	5	5	3	5	5	4	3	5	2	1	4	5	4
5/04/2019 22:27:24	Yes, I accept to participate in this study	25	Female	Yes		UNED	3	Si	Sí	National geopraphic, enséñame de ciencia, psiquiatría et al	1	5	1	5	2	1	3	2	1	1	5	1	2	5	1	1	4	2	4	5	5	4	4	1	4	3	2	3	1	5	3	1	4	5	3	4	4	2	1
6/04/2019 0:30:38	Yes, I accept to participate in this study	36	Female	Yes		UNED	3	No	No		5	5	1	2	1	1	3	3	2	2	4	2	1	5	5	1	4	2	5	4	2	4	2	1	5	1	2	2	4	5	4	4	3	1	2	1	5	5	2
6/04/2019 1:04:51	Yes, I accept to participate in this study	35	Female	Yes		UNED	4	No	No		1	4	1	2	2	3	2	2	2	2	4	2	2	4	3	2	4	1	4	4	2	3	4	4	4	2	2	2	2	4	2	3	2	4	2	2	4	4	2
6/04/2019 7:01:13	Yes, I accept to participate in this study	46	Female	Yes		UNED	4	No	No		1	5	2	2	2	3	4	3	2	1	3	2	2	4	4	2	1	2	5	4	3	2	3	5	2	2	3	3	3	5	2	3	4	3	3	2	2	4	4
6/04/2019 12:47:47	Yes, I accept to participate in this study	24	Female	Yes		UNED	3	No	No		1	5	1	1	3	5	3	3	3	1	3	1	3	5	2	2	4	2	4	4	2	4	3	1	5	5	4	3	3	5	4	4	1	5	3	3	3	3	2
6/04/2019 15:06:21	Yes, I accept to participate in this study	36	Female	Yes		UNED	3	No	Sí	National Geographic	1	5	1	3	4	3	3	2	1	1	3	3	1	5	4	1	5	2	5	4	4	3	4	2	4	4	4	3	3	4	5	2	2	4	2	4	4	4	4
5/04/2019 19:21:20	Yes, I accept to participate in this study	55	Female	Yes		UNED	4	Si	No		1	4	1	3	4	2	2	4	2	1	4	4	4	5	1	1	1	1	5	2	2	3	3	1	5	1	1	5	1	5	5	3	3	5	2	2	3	2	1
6/04/2019 18:07:15	Yes, I accept to participate in this study	59	Female	Yes		UNED	4	No	No		2	4	2	2	1	3	2	4	2	1	2	2	2	2	4	2	3	2	2	2	2	4	2	1	4	4	4	3	3	4	2	2	4	2	2	2	4	3	4
6/04/2019 20:59:22	Yes, I accept to participate in this study	22	Female	Yes		UNED	3	No	No		2	4	3	3	1	2	3	2	3	1	3	1	1	5	4	1	4	2	3	3	3	2	3	1	4	3	2	2	3	4	2	3	2	3	4	3	4	4	3
7/04/2019 0:35:00	Yes, I accept to participate in this study	28	Female	Yes		UNED	3	Si	Sí	Researchgate, Dialnet, Google Scholar, etc.	1	5	1	1	1	1	5	5	5	1	5	1	1	5	1	1	5	1	1	5	1	5	5	1	5	1	1	1	5	5	5	1	1	5	5	1	1	1	1
7/04/2019 13:23:30	Yes, I accept to participate in this study	32	Female	Yes		UNED	3	No	Sí	Artículos en revistas y web destinadas al ámbito de divulgación de psicología	1	5	1	1	1	4	3	4	2	2	4	1	1	2	4	2	5	2	5	5	4	2	5	1	5	1	2	2	1	5	1	2	5	5	5	1	1	2	5
7/04/2019 15:22:36	Yes, I accept to participate in this study	22	Female	Yes		UNED	3	No	Sí	Psicología y mente, Psicoactiva, Infocoponline...	1	4	2	3	2	1	4	4	3	1	4	2	1	5	4	1	5	1	5	4	1	2	4	1	4	2	2	4	2	5	2	4	1	5	4	4	4	4	4
7/04/2019 19:39:39	Yes, I accept to participate in this study	21	Female	Yes		UNED	3	No	No		1	4	2	3	1	2	2	3	3	1	1	1	2	4	4	2	4	2	4	5	2	2	2	2	4	3	4	4	1	5	1	2	1	4	3	2	4	3	4
17/12/2018 12:20:32	Yes, I accept to participate in this study	18	Female	Yes		UAM	1	No	No		1	5	1	5	2	1	1	3	1	1	5	1	4	4	4	3	5	1	4	3	3	1	5	1	5	4	3	4	2	4	1	1	1	5	5	5	3	3	4
17/12/2018 13:15:54	Yes, I accept to participate in this study	24	Male	Yes		UAM	4	No	No		1	5	2	4	4	1	2	5	1	1	4	2	1	5	1	1	5	1	5	2	1	2	3	1	4	3	1	2	2	5	4	1	1	3	3	4	5	3	3
[truncated: 38 more columns]
